# Supplementary material for: A facultative plasminogen-independent thrombolytic enzyme from Sipunculus nudus
Source: Nat Commun. 2025 Apr 24;16:3852. doi: 10.1038/s41467-025-58915-y (PMC12022309; doi:10.1038/s41467-025-58915-y)
Supplement: Supplementary file 3 — Supplementary Data 1 [file 41467_2025_58915_MOESM3_ESM.xlsx]

## Sheet: R20191201755_SFEPEAK4
	Reference	PepCount	UniquePepCount	CoverPercent	MW	PI
	FileScan	Sequence	MH+	Diff(MH+)	Charge	Rank	Score	DeltaScore	ExpectValue	Ions	Reference	DIFF_MODIFIED_CANDIDATE	PI	MissCleavage	Modification	MatchedTIC	NumProteaseTermini	Engine	Tag	Decoy
$1-1	2sequence	104	6	0.1883	24981.3	4.76
	R20191201755_SFEPEAK4,3074	K.ALTAAHCTEGR.E ! R.ALTAAHCTEGR.S ! K.ALTAAHCTEGR.D	1186.56	-0.00173	3	1	45.63	0	9.57e-06	0|0	1sequence/2sequence ! 4sequence/5sequence/34sequence/52sequence ! 30sequence		6.78	0		0	2	MASCOT		T
	R20191201755_SFEPEAK4,3082	K.ALTAAHCTEGR.E ! R.ALTAAHCTEGR.S ! K.ALTAAHCTEGR.D	1186.56	-0.00064	2	1	56.69	0	7.5e-07	0|0	1sequence/2sequence ! 4sequence/5sequence/34sequence/52sequence ! 30sequence		6.78	0		0	2	MASCOT		T
	R20191201755_SFEPEAK4,3287	K.ALTAAHCTEGR.E ! R.ALTAAHCTEGR.S ! K.ALTAAHCTEGR.D	1186.56	0.0018	2	1	38.12	0	5.4e-05	0|0	1sequence/2sequence ! 4sequence/5sequence/34sequence/52sequence ! 30sequence		6.78	0		0	2	MASCOT		T
	R20191201755_SFEPEAK4,10252	R.AWIDAN.-	689.325	-0.0001	1	1	22.62	0	0.000821	0|0	2sequence/28sequence/74sequence		3.8	0		0	2	MASCOT		T
	R20191201755_SFEPEAK4,10654	R.AWIDAN.-	689.325	0.0008	1	1	25.12	0	0.000461	0|0	2sequence/28sequence/74sequence		3.8	0		0	2	MASCOT		T
	R20191201755_SFEPEAK4,11199	R.AWIDAN.-	689.325	-0.0005	1	1	36.28	0	4.71e-05	0|0	2sequence/28sequence/74sequence		3.8	0		0	2	MASCOT		T
	R20191201755_SFEPEAK4,12069	R.AWIDAN.-	689.325	0.0021	1	1	31.62	0	0.000103	0|0	2sequence/28sequence/74sequence		3.8	0		0	2	MASCOT		T
	R20191201755_SFEPEAK4,3085	R.IVGGQDATR.G ! -.IVGGQDATR.G	916.485	-0.00083	2	1	65.7	0	6.73e-08	0|0	1sequence ! 2sequence/76sequence/77sequence		5.84	0		0	2	MASCOT		T
	R20191201755_SFEPEAK4,3286	R.IVGGQDATR.G ! -.IVGGQDATR.G	916.485	0.00045	2	1	32.25	0	0.000149	0|0	1sequence ! 2sequence/76sequence/77sequence		5.84	0		0	2	MASCOT		T
	R20191201755_SFEPEAK4,3587	R.IVGGQDATR.G ! -.IVGGQDATR.G	916.485	0.00415	2	1	48.74	0	3.34e-06	0|0	1sequence ! 2sequence/76sequence/77sequence		5.84	0		0	2	MASCOT		T
	R20191201755_SFEPEAK4,3817	R.IVGGQDATR.G ! -.IVGGQDATR.G	916.485	0.00141	2	1	45.71	0	6.71e-06	0|0	1sequence ! 2sequence/76sequence/77sequence		5.84	0		0	2	MASCOT		T
	R20191201755_SFEPEAK4,4096	R.IVGGQDATR.G ! -.IVGGQDATR.G	916.485	0.00045	2	1	48.47	0	3.56e-06	0|0	1sequence ! 2sequence/76sequence/77sequence		5.84	0		0	2	MASCOT		T
	R20191201755_SFEPEAK4,4378	R.IVGGQDATR.G ! -.IVGGQDATR.G	916.485	0.00069	2	1	38.63	0	3.43e-05	0|0	1sequence ! 2sequence/76sequence/77sequence		5.84	0		0	2	MASCOT		T
	R20191201755_SFEPEAK4,4630	R.IVGGQDATR.G ! -.IVGGQDATR.G	916.485	0.00043	2	1	44.61	0	8.65e-06	0|0	1sequence ! 2sequence/76sequence/77sequence		5.84	0		0	2	MASCOT		T
	R20191201755_SFEPEAK4,4926	R.IVGGQDATR.G ! -.IVGGQDATR.G	916.485	-5e-05	2	1	36.72	0	5.32e-05	0|0	1sequence ! 2sequence/76sequence/77sequence		5.84	0		0	2	MASCOT		T
	R20191201755_SFEPEAK4,5240	R.IVGGQDATR.G ! -.IVGGQDATR.G	916.485	0.00055	2	1	37.57	0	4.37e-05	0|0	1sequence ! 2sequence/76sequence/77sequence		5.84	0		0	2	MASCOT		T
	R20191201755_SFEPEAK4,5506	R.IVGGQDATR.G ! -.IVGGQDATR.G	916.485	0.00239	2	1	52.59	0	1.38e-06	0|0	1sequence ! 2sequence/76sequence/77sequence		5.84	0		0	2	MASCOT		T
	R20191201755_SFEPEAK4,5751	R.IVGGQDATR.G ! -.IVGGQDATR.G	916.485	0.00081	2	1	64.01	0	9.93e-08	0|0	1sequence ! 2sequence/76sequence/77sequence		5.84	0		0	2	MASCOT		T
	R20191201755_SFEPEAK4,5963	R.IVGGQDATR.G ! -.IVGGQDATR.G	916.485	0.00127	2	1	51.52	0	1.76e-06	0|0	1sequence ! 2sequence/76sequence/77sequence		5.84	0		0	2	MASCOT		T
	R20191201755_SFEPEAK4,6212	R.IVGGQDATR.G ! -.IVGGQDATR.G	916.485	-0.00145	2	1	35.13	0	7.67e-05	0|0	1sequence ! 2sequence/76sequence/77sequence		5.84	0		0	2	MASCOT		T
	R20191201755_SFEPEAK4,6525	R.IVGGQDATR.G ! -.IVGGQDATR.G	916.485	-0.00053	2	1	41.57	0	1.74e-05	0|0	1sequence ! 2sequence/76sequence/77sequence		5.84	0		0	2	MASCOT		T
	R20191201755_SFEPEAK4,6837	R.IVGGQDATR.G ! -.IVGGQDATR.G	916.485	-0.00033	2	1	45.86	0	6.49e-06	0|0	1sequence ! 2sequence/76sequence/77sequence		5.84	0		0	2	MASCOT		T
	R20191201755_SFEPEAK4,7145	R.IVGGQDATR.G ! -.IVGGQDATR.G	916.485	-0.00099	2	1	53.05	0	1.24e-06	0|0	1sequence ! 2sequence/76sequence/77sequence		5.84	0		0	2	MASCOT		T
	R20191201755_SFEPEAK4,7479	R.IVGGQDATR.G ! -.IVGGQDATR.G	916.485	1e-05	2	1	49.93	0	2.54e-06	0|0	1sequence ! 2sequence/76sequence/77sequence		5.84	0		0	2	MASCOT		T
	R20191201755_SFEPEAK4,7790	R.IVGGQDATR.G ! -.IVGGQDATR.G	916.485	0.00085	2	1	36.73	0	5.31e-05	0|0	1sequence ! 2sequence/76sequence/77sequence		5.84	0		0	2	MASCOT		T
	R20191201755_SFEPEAK4,8005	R.IVGGQDATR.G ! -.IVGGQDATR.G	916.485	0.00017	2	1	42.64	0	1.36e-05	0|0	1sequence ! 2sequence/76sequence/77sequence		5.84	0		0	2	MASCOT		T
	R20191201755_SFEPEAK4,8229	R.IVGGQDATR.G ! -.IVGGQDATR.G	916.485	-0.00027	2	1	47.14	0	4.83e-06	0|0	1sequence ! 2sequence/76sequence/77sequence		5.84	0		0	2	MASCOT		T
	R20191201755_SFEPEAK4,8548	R.IVGGQDATR.G ! -.IVGGQDATR.G	916.485	-0.00101	2	1	46	0	6.28e-06	0|0	1sequence ! 2sequence/76sequence/77sequence		5.84	0		0	2	MASCOT		T
	R20191201755_SFEPEAK4,8876	R.IVGGQDATR.G ! -.IVGGQDATR.G	916.485	-0.00071	2	1	56.38	0	5.75e-07	0|0	1sequence ! 2sequence/76sequence/77sequence		5.84	0		0	2	MASCOT		T
	R20191201755_SFEPEAK4,9191	R.IVGGQDATR.G ! -.IVGGQDATR.G	916.485	0.00091	2	1	42.48	0	1.41e-05	0|0	1sequence ! 2sequence/76sequence/77sequence		5.84	0		0	2	MASCOT		T
	R20191201755_SFEPEAK4,9522	R.IVGGQDATR.G ! -.IVGGQDATR.G	916.485	0.00051	2	1	50.72	0	2.12e-06	0|0	1sequence ! 2sequence/76sequence/77sequence		5.84	0		0	2	MASCOT		T
	R20191201755_SFEPEAK4,9829	R.IVGGQDATR.G ! -.IVGGQDATR.G	916.485	0.00033	2	1	33.24	0	0.000119	0|0	1sequence ! 2sequence/76sequence/77sequence		5.84	0		0	2	MASCOT		T
	R20191201755_SFEPEAK4,10099	R.IVGGQDATR.G ! -.IVGGQDATR.G	916.485	0.00065	2	1	43.31	0	1.17e-05	0|0	1sequence ! 2sequence/76sequence/77sequence		5.84	0		0	2	MASCOT		T
	R20191201755_SFEPEAK4,10396	R.IVGGQDATR.G ! -.IVGGQDATR.G	916.485	0.00027	2	1	27.68	0	0.000427	0|0	1sequence ! 2sequence/76sequence/77sequence		5.84	0		0	2	MASCOT		T
	R20191201755_SFEPEAK4,10691	R.IVGGQDATR.G ! -.IVGGQDATR.G	916.485	0.00021	2	1	29.06	0	0.00031	0|0	1sequence ! 2sequence/76sequence/77sequence		5.84	0		0	2	MASCOT		T
	R20191201755_SFEPEAK4,10998	R.IVGGQDATR.G ! -.IVGGQDATR.G	916.485	0.00113	2	1	35.25	0	7.46e-05	0|0	1sequence ! 2sequence/76sequence/77sequence		5.84	0		0	2	MASCOT		T
	R20191201755_SFEPEAK4,11294	R.IVGGQDATR.G ! -.IVGGQDATR.G	916.485	0.00215	2	1	40.84	0	2.06e-05	0|0	1sequence ! 2sequence/76sequence/77sequence		5.84	0		0	2	MASCOT		T
	R20191201755_SFEPEAK4,11605	R.IVGGQDATR.G ! -.IVGGQDATR.G	916.485	0.00025	2	1	33.63	0	0.000108	0|0	1sequence ! 2sequence/76sequence/77sequence		5.84	0		0	2	MASCOT		T
	R20191201755_SFEPEAK4,11912	R.IVGGQDATR.G ! -.IVGGQDATR.G	916.485	5e-05	2	1	64.02	0	9.91e-08	0|0	1sequence ! 2sequence/76sequence/77sequence		5.84	0		0	2	MASCOT		T
	R20191201755_SFEPEAK4,12239	R.IVGGQDATR.G ! -.IVGGQDATR.G	916.485	0.00035	2	1	35.58	0	6.92e-05	0|0	1sequence ! 2sequence/76sequence/77sequence		5.84	0		0	2	MASCOT		T
	R20191201755_SFEPEAK4,12544	R.IVGGQDATR.G ! -.IVGGQDATR.G	916.485	0.00057	2	1	34.36	0	9.16e-05	0|0	1sequence ! 2sequence/76sequence/77sequence		5.84	0		0	2	MASCOT		T
	R20191201755_SFEPEAK4,12804	R.IVGGQDATR.G ! -.IVGGQDATR.G	916.485	0.00027	2	1	42.74	0	1.33e-05	0|0	1sequence ! 2sequence/76sequence/77sequence		5.84	0		0	2	MASCOT		T
	R20191201755_SFEPEAK4,13020	R.IVGGQDATR.G ! -.IVGGQDATR.G	916.485	-0.00047	2	1	40.91	0	2.03e-05	0|0	1sequence ! 2sequence/76sequence/77sequence		5.84	0		0	2	MASCOT		T
	R20191201755_SFEPEAK4,13228	R.IVGGQDATR.G ! -.IVGGQDATR.G	916.485	-1e-05	2	1	40.48	0	2.24e-05	0|0	1sequence ! 2sequence/76sequence/77sequence		5.84	0		0	2	MASCOT		T
	R20191201755_SFEPEAK4,13424	R.IVGGQDATR.G ! -.IVGGQDATR.G	916.485	3e-05	2	1	30.53	0	0.000221	0|0	1sequence ! 2sequence/76sequence/77sequence		5.84	0		0	2	MASCOT		T
	R20191201755_SFEPEAK4,5463	R.LSGWGK.L ! R.LSGWGK.Q	647.351	0.00043	2	1	37.3	0	6.52e-05	0|0	1sequence/2sequence/30sequence/76sequence/77sequence ! 28sequence/74sequence		8.75	0		0	2	MASCOT		T
	R20191201755_SFEPEAK4,5667	R.LSGWGK.L ! R.LSGWGK.Q	647.351	-0.00037	2	1	38.68	0	4.74e-05	0|0	1sequence/2sequence/30sequence/76sequence/77sequence ! 28sequence/74sequence		8.75	0		0	2	MASCOT		T
	R20191201755_SFEPEAK4,5920	R.LSGWGK.L ! R.LSGWGK.Q	647.351	-0.00025	2	1	35.55	0	9.75e-05	0|0	1sequence/2sequence/30sequence/76sequence/77sequence ! 28sequence/74sequence		8.75	0		0	2	MASCOT		T
	R20191201755_SFEPEAK4,6138	R.LSGWGK.L ! R.LSGWGK.Q	647.351	0.00059	2	1	34.29	0	0.00013	0|0	1sequence/2sequence/30sequence/76sequence/77sequence ! 28sequence/74sequence		8.75	0		0	2	MASCOT		T
	R20191201755_SFEPEAK4,6451	R.LSGWGK.L ! R.LSGWGK.Q	647.351	3e-05	2	1	34.22	0	0.000132	0|0	1sequence/2sequence/30sequence/76sequence/77sequence ! 28sequence/74sequence		8.75	0		0	2	MASCOT		T
	R20191201755_SFEPEAK4,6760	R.LSGWGK.L ! R.LSGWGK.Q	647.351	1e-05	2	1	38.2	0	5.3e-05	0|0	1sequence/2sequence/30sequence/76sequence/77sequence ! 28sequence/74sequence		8.75	0		0	2	MASCOT		T
	R20191201755_SFEPEAK4,6995	R.LSGWGK.L ! R.LSGWGK.Q	647.351	0.00033	1	1	22.16	0	0.00213	0|0	1sequence/2sequence/30sequence/76sequence/77sequence ! 28sequence/74sequence		8.75	0		0	2	MASCOT		T
	R20191201755_SFEPEAK4,7129	R.LSGWGK.L ! R.LSGWGK.Q	647.351	-0.00059	2	1	37.7	0	5.94e-05	0|0	1sequence/2sequence/30sequence/76sequence/77sequence ! 28sequence/74sequence		8.75	0		0	2	MASCOT		T
	R20191201755_SFEPEAK4,7458	R.LSGWGK.L ! R.LSGWGK.Q	647.351	-0.00025	2	1	37.89	0	5.69e-05	0|0	1sequence/2sequence/30sequence/76sequence/77sequence ! 28sequence/74sequence		8.75	0		0	2	MASCOT		T
	R20191201755_SFEPEAK4,7769	R.LSGWGK.L ! R.LSGWGK.Q	647.351	1e-05	2	1	34.19	0	0.000133	0|0	1sequence/2sequence/30sequence/76sequence/77sequence ! 28sequence/74sequence		8.75	0		0	2	MASCOT		T
	R20191201755_SFEPEAK4,8108	R.LSGWGK.L ! R.LSGWGK.Q	647.351	0.00021	2	1	35.33	0	0.000103	0|0	1sequence/2sequence/30sequence/76sequence/77sequence ! 28sequence/74sequence		8.75	0		0	2	MASCOT		T
	R20191201755_SFEPEAK4,8396	R.LSGWGK.L ! R.LSGWGK.Q	647.351	0.00113	2	1	44.04	0	1.38e-05	0|0	1sequence/2sequence/30sequence/76sequence/77sequence ! 28sequence/74sequence		8.75	0		0	2	MASCOT		T
	R20191201755_SFEPEAK4,8713	R.LSGWGK.L ! R.LSGWGK.Q	647.351	0.00039	2	1	37.83	0	5.77e-05	0|0	1sequence/2sequence/30sequence/76sequence/77sequence ! 28sequence/74sequence		8.75	0		0	2	MASCOT		T
	R20191201755_SFEPEAK4,9026	R.LSGWGK.L ! R.LSGWGK.Q	647.351	0.00073	2	1	40.08	0	3.44e-05	0|0	1sequence/2sequence/30sequence/76sequence/77sequence ! 28sequence/74sequence		8.75	0		0	2	MASCOT		T
	R20191201755_SFEPEAK4,9372	R.LSGWGK.L ! R.LSGWGK.Q	647.351	0.00021	2	1	37.8	0	5.81e-05	0|0	1sequence/2sequence/30sequence/76sequence/77sequence ! 28sequence/74sequence		8.75	0		0	2	MASCOT		T
	R20191201755_SFEPEAK4,9701	R.LSGWGK.L ! R.LSGWGK.Q	647.351	0.00053	2	1	43.65	0	1.51e-05	0|0	1sequence/2sequence/30sequence/76sequence/77sequence ! 28sequence/74sequence		8.75	0		0	2	MASCOT		T
	R20191201755_SFEPEAK4,9992	R.LSGWGK.L ! R.LSGWGK.Q	647.351	0.00117	2	1	38.7	0	4.72e-05	0|0	1sequence/2sequence/30sequence/76sequence/77sequence ! 28sequence/74sequence		8.75	0		0	2	MASCOT		T
	R20191201755_SFEPEAK4,10305	R.LSGWGK.L ! R.LSGWGK.Q	647.351	0.00081	2	1	26.29	0	0.000822	0|0	1sequence/2sequence/30sequence/76sequence/77sequence ! 28sequence/74sequence		8.75	0		0	2	MASCOT		T
	R20191201755_SFEPEAK4,10608	R.LSGWGK.L ! R.LSGWGK.Q	647.351	1e-05	2	1	41.17	0	2.67e-05	0|0	1sequence/2sequence/30sequence/76sequence/77sequence ! 28sequence/74sequence		8.75	0		0	2	MASCOT		T
	R20191201755_SFEPEAK4,10964	R.LSGWGK.L ! R.LSGWGK.Q	647.351	0.00041	2	1	39.37	0	4.05e-05	0|0	1sequence/2sequence/30sequence/76sequence/77sequence ! 28sequence/74sequence		8.75	0		0	2	MASCOT		T
	R20191201755_SFEPEAK4,11267	R.LSGWGK.L ! R.LSGWGK.Q	647.351	0.00101	2	1	24.78	0	0.00116	0|0	1sequence/2sequence/30sequence/76sequence/77sequence ! 28sequence/74sequence		8.75	0		0	2	MASCOT		T
	R20191201755_SFEPEAK4,11570	R.LSGWGK.L ! R.LSGWGK.Q	647.351	-0.00039	2	1	39.7	0	3.75e-05	0|0	1sequence/2sequence/30sequence/76sequence/77sequence ! 28sequence/74sequence		8.75	0		0	2	MASCOT		T
	R20191201755_SFEPEAK4,11886	R.LSGWGK.L ! R.LSGWGK.Q	647.351	0.00067	2	1	38.37	0	5.09e-05	0|0	1sequence/2sequence/30sequence/76sequence/77sequence ! 28sequence/74sequence		8.75	0		0	2	MASCOT		T
	R20191201755_SFEPEAK4,12035	R.LSGWGK.L ! R.LSGWGK.Q	647.351	0.00133	1	1	28.83	0	0.000458	0|0	1sequence/2sequence/30sequence/76sequence/77sequence ! 28sequence/74sequence		8.75	0		0	2	MASCOT		T
	R20191201755_SFEPEAK4,12252	R.LSGWGK.L ! R.LSGWGK.Q	647.351	0.00091	2	1	27.07	0	0.000687	0|0	1sequence/2sequence/30sequence/76sequence/77sequence ! 28sequence/74sequence		8.75	0		0	2	MASCOT		T
	R20191201755_SFEPEAK4,2	R.STADCNAR.M	894.373	0.00031	2	1	23.99	0	0.000798	0|0	1sequence/2sequence/30sequence/76sequence		5.55	0		0	2	MASCOT		T
	R20191201755_SFEPEAK4,128	R.STADCNAR.M	894.373	0.00027	2	1	24.27	0	0.000748	0|0	1sequence/2sequence/30sequence/76sequence		5.55	0		0	2	MASCOT		T
	R20191201755_SFEPEAK4,253	R.STADCNAR.M	894.373	0.00027	2	1	32.87	0	0.000103	0|0	1sequence/2sequence/30sequence/76sequence		5.55	0		0	2	MASCOT		T
	R20191201755_SFEPEAK4,507	R.STADCNAR.M	894.373	0.00029	2	1	22.01	0	0.00126	0|0	1sequence/2sequence/30sequence/76sequence		5.55	0		0	2	MASCOT		T
	R20191201755_SFEPEAK4,769	R.STADCNAR.M	894.373	0.00029	2	1	24.4	0	0.000726	0|0	1sequence/2sequence/30sequence/76sequence		5.55	0		0	2	MASCOT		T
	R20191201755_SFEPEAK4,900	R.STADCNAR.M	894.373	0.00013	2	1	23.62	0	0.000869	0|0	1sequence/2sequence/30sequence/76sequence		5.55	0		0	2	MASCOT		T
	R20191201755_SFEPEAK4,1033	R.STADCNAR.M	894.373	0.00023	2	1	34.52	0	7.06e-05	0|0	1sequence/2sequence/30sequence/76sequence		5.55	0		0	2	MASCOT		T
	R20191201755_SFEPEAK4,1214	R.STADCNAR.M	894.373	0.00033	2	1	31.84	0	0.000131	0|0	1sequence/2sequence/30sequence/76sequence		5.55	0		0	2	MASCOT		T
	R20191201755_SFEPEAK4,1337	R.STADCNAR.M	894.373	0.00015	2	1	33.46	0	9.02e-05	0|0	1sequence/2sequence/30sequence/76sequence		5.55	0		0	2	MASCOT		T
	R20191201755_SFEPEAK4,1588	R.STADCNAR.M	894.373	0.00033	2	1	38.22	0	3.01e-05	0|0	1sequence/2sequence/30sequence/76sequence		5.55	0		0	2	MASCOT		T
	R20191201755_SFEPEAK4,1716	R.STADCNAR.M	894.373	0.00037	2	1	27.29	0	0.000373	0|0	1sequence/2sequence/30sequence/76sequence		5.55	0		0	2	MASCOT		T
	R20191201755_SFEPEAK4,1844	R.STADCNAR.M	894.373	0.00015	2	1	31.46	0	0.000143	0|0	1sequence/2sequence/30sequence/76sequence		5.55	0		0	2	MASCOT		T
	R20191201755_SFEPEAK4,5846	R.VSYFR.A ! R.VSYFR.S ! R.VSYFR.N ! R.VSYFR.E ! R.VSYFR.D	671.351	0.00057	2	1	24.54	0	0.00264	0|0	1sequence/2sequence ! 6sequence/7sequence/30sequence/37sequence/59sequence/76sequence/81sequence ! 15sequence/33sequence ! 66sequence/67sequence/68sequence ! 69sequence		8.72	0		0	2	MASCOT		T
	R20191201755_SFEPEAK4,6023	R.VSYFR.A ! R.VSYFR.S ! R.VSYFR.N ! R.VSYFR.E ! R.VSYFR.D	671.351	-7e-05	2	1	42.13	0	4.59e-05	0|0	1sequence/2sequence ! 6sequence/7sequence/30sequence/37sequence/59sequence/76sequence/81sequence ! 15sequence/33sequence ! 66sequence/67sequence/68sequence ! 69sequence		8.72	0		0	2	MASCOT		T
	R20191201755_SFEPEAK4,6302	R.VSYFR.A ! R.VSYFR.S ! R.VSYFR.N ! R.VSYFR.E ! R.VSYFR.D	671.351	0.00031	2	1	28.72	0	0.00101	0|0	1sequence/2sequence ! 6sequence/7sequence/30sequence/37sequence/59sequence/76sequence/81sequence ! 15sequence/33sequence ! 66sequence/67sequence/68sequence ! 69sequence		8.72	0		0	2	MASCOT		T
	R20191201755_SFEPEAK4,6630	R.VSYFR.A ! R.VSYFR.S ! R.VSYFR.N ! R.VSYFR.E ! R.VSYFR.D	671.351	0.00039	2	1	41.88	0	4.86e-05	0|0	1sequence/2sequence ! 6sequence/7sequence/30sequence/37sequence/59sequence/76sequence/81sequence ! 15sequence/33sequence ! 66sequence/67sequence/68sequence ! 69sequence		8.72	0		0	2	MASCOT		T
	R20191201755_SFEPEAK4,6939	R.VSYFR.A ! R.VSYFR.S ! R.VSYFR.N ! R.VSYFR.E ! R.VSYFR.D	671.351	0.00017	2	1	42	0	4.73e-05	0|0	1sequence/2sequence ! 6sequence/7sequence/30sequence/37sequence/59sequence/76sequence/81sequence ! 15sequence/33sequence ! 66sequence/67sequence/68sequence ! 69sequence		8.72	0		0	2	MASCOT		T
	R20191201755_SFEPEAK4,7278	R.VSYFR.A ! R.VSYFR.S ! R.VSYFR.N ! R.VSYFR.E ! R.VSYFR.D	671.351	-3e-05	2	1	41.93	0	4.81e-05	0|0	1sequence/2sequence ! 6sequence/7sequence/30sequence/37sequence/59sequence/76sequence/81sequence ! 15sequence/33sequence ! 66sequence/67sequence/68sequence ! 69sequence		8.72	0		0	2	MASCOT		T
	R20191201755_SFEPEAK4,7649	R.VSYFR.A ! R.VSYFR.S ! R.VSYFR.N ! R.VSYFR.E ! R.VSYFR.D	671.351	0.00119	2	1	42.28	0	4.44e-05	0|0	1sequence/2sequence ! 6sequence/7sequence/30sequence/37sequence/59sequence/76sequence/81sequence ! 15sequence/33sequence ! 66sequence/67sequence/68sequence ! 69sequence		8.72	0		0	2	MASCOT		T
	R20191201755_SFEPEAK4,7996	R.VSYFR.A ! R.VSYFR.S ! R.VSYFR.N ! R.VSYFR.E ! R.VSYFR.D	671.351	0.00021	2	1	42.36	0	4.36e-05	0|0	1sequence/2sequence ! 6sequence/7sequence/30sequence/37sequence/59sequence/76sequence/81sequence ! 15sequence/33sequence ! 66sequence/67sequence/68sequence ! 69sequence		8.72	0		0	2	MASCOT		T
	R20191201755_SFEPEAK4,8232	R.VSYFR.A ! R.VSYFR.S ! R.VSYFR.N ! R.VSYFR.E ! R.VSYFR.D	671.351	0.00075	2	1	37.49	0	0.000134	0|0	1sequence/2sequence ! 6sequence/7sequence/30sequence/37sequence/59sequence/76sequence/81sequence ! 15sequence/33sequence ! 66sequence/67sequence/68sequence ! 69sequence		8.72	0		0	2	MASCOT		T
	R20191201755_SFEPEAK4,8550	R.VSYFR.A ! R.VSYFR.S ! R.VSYFR.N ! R.VSYFR.E ! R.VSYFR.D	671.351	-0.00047	2	1	42.28	0	4.44e-05	0|0	1sequence/2sequence ! 6sequence/7sequence/30sequence/37sequence/59sequence/76sequence/81sequence ! 15sequence/33sequence ! 66sequence/67sequence/68sequence ! 69sequence		8.72	0		0	2	MASCOT		T
	R20191201755_SFEPEAK4,8877	R.VSYFR.A ! R.VSYFR.S ! R.VSYFR.N ! R.VSYFR.E ! R.VSYFR.D	671.351	5e-05	2	1	42.28	0	4.44e-05	0|0	1sequence/2sequence ! 6sequence/7sequence/30sequence/37sequence/59sequence/76sequence/81sequence ! 15sequence/33sequence ! 66sequence/67sequence/68sequence ! 69sequence		8.72	0		0	2	MASCOT		T
	R20191201755_SFEPEAK4,9192	R.VSYFR.A ! R.VSYFR.S ! R.VSYFR.N ! R.VSYFR.E ! R.VSYFR.D	671.351	0.00085	2	1	26.48	0	0.00169	0|0	1sequence/2sequence ! 6sequence/7sequence/30sequence/37sequence/59sequence/76sequence/81sequence ! 15sequence/33sequence ! 66sequence/67sequence/68sequence ! 69sequence		8.72	0		0	2	MASCOT		T
	R20191201755_SFEPEAK4,9532	R.VSYFR.A ! R.VSYFR.S ! R.VSYFR.N ! R.VSYFR.E ! R.VSYFR.D	671.351	-0.00019	2	1	26.7	0	0.0016	0|0	1sequence/2sequence ! 6sequence/7sequence/30sequence/37sequence/59sequence/76sequence/81sequence ! 15sequence/33sequence ! 66sequence/67sequence/68sequence ! 69sequence		8.72	0		0	2	MASCOT		T
	R20191201755_SFEPEAK4,9841	R.VSYFR.A ! R.VSYFR.S ! R.VSYFR.N ! R.VSYFR.E ! R.VSYFR.D	671.351	0.00059	2	1	42.41	0	4.31e-05	0|0	1sequence/2sequence ! 6sequence/7sequence/30sequence/37sequence/59sequence/76sequence/81sequence ! 15sequence/33sequence ! 66sequence/67sequence/68sequence ! 69sequence		8.72	0		0	2	MASCOT		T
	R20191201755_SFEPEAK4,10142	R.VSYFR.A ! R.VSYFR.S ! R.VSYFR.N ! R.VSYFR.E ! R.VSYFR.D	671.351	0.00033	2	1	20.18	0	0.0072	0|0	1sequence/2sequence ! 6sequence/7sequence/30sequence/37sequence/59sequence/76sequence/81sequence ! 15sequence/33sequence ! 66sequence/67sequence/68sequence ! 69sequence		8.72	0		0	2	MASCOT		T
	R20191201755_SFEPEAK4,10443	R.VSYFR.A ! R.VSYFR.S ! R.VSYFR.N ! R.VSYFR.E ! R.VSYFR.D	671.351	0.00035	2	1	41.82	0	4.93e-05	0|0	1sequence/2sequence ! 6sequence/7sequence/30sequence/37sequence/59sequence/76sequence/81sequence ! 15sequence/33sequence ! 66sequence/67sequence/68sequence ! 69sequence		8.72	0		0	2	MASCOT		T
	R20191201755_SFEPEAK4,10743	R.VSYFR.A ! R.VSYFR.S ! R.VSYFR.N ! R.VSYFR.E ! R.VSYFR.D	671.351	0.00021	2	1	37.8	0	0.000124	0|0	1sequence/2sequence ! 6sequence/7sequence/30sequence/37sequence/59sequence/76sequence/81sequence ! 15sequence/33sequence ! 66sequence/67sequence/68sequence ! 69sequence		8.72	0		0	2	MASCOT		T
	R20191201755_SFEPEAK4,11058	R.VSYFR.A ! R.VSYFR.S ! R.VSYFR.N ! R.VSYFR.E ! R.VSYFR.D	671.351	1e-05	2	1	42.52	0	4.2e-05	0|0	1sequence/2sequence ! 6sequence/7sequence/30sequence/37sequence/59sequence/76sequence/81sequence ! 15sequence/33sequence ! 66sequence/67sequence/68sequence ! 69sequence		8.72	0		0	2	MASCOT		T
	R20191201755_SFEPEAK4,11369	R.VSYFR.A ! R.VSYFR.S ! R.VSYFR.N ! R.VSYFR.E ! R.VSYFR.D	671.351	0.00101	2	1	29.36	0	0.000869	0|0	1sequence/2sequence ! 6sequence/7sequence/30sequence/37sequence/59sequence/76sequence/81sequence ! 15sequence/33sequence ! 66sequence/67sequence/68sequence ! 69sequence		8.72	0		0	2	MASCOT		T
	R20191201755_SFEPEAK4,11693	R.VSYFR.A ! R.VSYFR.S ! R.VSYFR.N ! R.VSYFR.E ! R.VSYFR.D	671.351	0.00047	2	1	26.78	0	0.00157	0|0	1sequence/2sequence ! 6sequence/7sequence/30sequence/37sequence/59sequence/76sequence/81sequence ! 15sequence/33sequence ! 66sequence/67sequence/68sequence ! 69sequence		8.72	0		0	2	MASCOT		T
	R20191201755_SFEPEAK4,12017	R.VSYFR.A ! R.VSYFR.S ! R.VSYFR.N ! R.VSYFR.E ! R.VSYFR.D	671.351	0.00039	2	1	42.49	0	4.23e-05	0|0	1sequence/2sequence ! 6sequence/7sequence/30sequence/37sequence/59sequence/76sequence/81sequence ! 15sequence/33sequence ! 66sequence/67sequence/68sequence ! 69sequence		8.72	0		0	2	MASCOT		T
	R20191201755_SFEPEAK4,12314	R.VSYFR.A ! R.VSYFR.S ! R.VSYFR.N ! R.VSYFR.E ! R.VSYFR.D	671.351	9e-05	2	1	42.65	0	4.07e-05	0|0	1sequence/2sequence ! 6sequence/7sequence/30sequence/37sequence/59sequence/76sequence/81sequence ! 15sequence/33sequence ! 66sequence/67sequence/68sequence ! 69sequence		8.72	0		0	2	MASCOT		T
$2-1	76sequence	98	5	0.1423	25002.2	4.92
	R20191201755_SFEPEAK4,3085	R.IVGGQDATR.G ! -.IVGGQDATR.G	916.485	-0.00083	2	1	65.7	0	6.73e-08	0|0	1sequence ! 2sequence/76sequence/77sequence		5.84	0		0	2	MASCOT		T
	R20191201755_SFEPEAK4,3286	R.IVGGQDATR.G ! -.IVGGQDATR.G	916.485	0.00045	2	1	32.25	0	0.000149	0|0	1sequence ! 2sequence/76sequence/77sequence		5.84	0		0	2	MASCOT		T
	R20191201755_SFEPEAK4,3587	R.IVGGQDATR.G ! -.IVGGQDATR.G	916.485	0.00415	2	1	48.74	0	3.34e-06	0|0	1sequence ! 2sequence/76sequence/77sequence		5.84	0		0	2	MASCOT		T
	R20191201755_SFEPEAK4,3817	R.IVGGQDATR.G ! -.IVGGQDATR.G	916.485	0.00141	2	1	45.71	0	6.71e-06	0|0	1sequence ! 2sequence/76sequence/77sequence		5.84	0		0	2	MASCOT		T
	R20191201755_SFEPEAK4,4096	R.IVGGQDATR.G ! -.IVGGQDATR.G	916.485	0.00045	2	1	48.47	0	3.56e-06	0|0	1sequence ! 2sequence/76sequence/77sequence		5.84	0		0	2	MASCOT		T
	R20191201755_SFEPEAK4,4378	R.IVGGQDATR.G ! -.IVGGQDATR.G	916.485	0.00069	2	1	38.63	0	3.43e-05	0|0	1sequence ! 2sequence/76sequence/77sequence		5.84	0		0	2	MASCOT		T
	R20191201755_SFEPEAK4,4630	R.IVGGQDATR.G ! -.IVGGQDATR.G	916.485	0.00043	2	1	44.61	0	8.65e-06	0|0	1sequence ! 2sequence/76sequence/77sequence		5.84	0		0	2	MASCOT		T
	R20191201755_SFEPEAK4,4926	R.IVGGQDATR.G ! -.IVGGQDATR.G	916.485	-5e-05	2	1	36.72	0	5.32e-05	0|0	1sequence ! 2sequence/76sequence/77sequence		5.84	0		0	2	MASCOT		T
	R20191201755_SFEPEAK4,5240	R.IVGGQDATR.G ! -.IVGGQDATR.G	916.485	0.00055	2	1	37.57	0	4.37e-05	0|0	1sequence ! 2sequence/76sequence/77sequence		5.84	0		0	2	MASCOT		T
	R20191201755_SFEPEAK4,5506	R.IVGGQDATR.G ! -.IVGGQDATR.G	916.485	0.00239	2	1	52.59	0	1.38e-06	0|0	1sequence ! 2sequence/76sequence/77sequence		5.84	0		0	2	MASCOT		T
	R20191201755_SFEPEAK4,5751	R.IVGGQDATR.G ! -.IVGGQDATR.G	916.485	0.00081	2	1	64.01	0	9.93e-08	0|0	1sequence ! 2sequence/76sequence/77sequence		5.84	0		0	2	MASCOT		T
	R20191201755_SFEPEAK4,5963	R.IVGGQDATR.G ! -.IVGGQDATR.G	916.485	0.00127	2	1	51.52	0	1.76e-06	0|0	1sequence ! 2sequence/76sequence/77sequence		5.84	0		0	2	MASCOT		T
	R20191201755_SFEPEAK4,6212	R.IVGGQDATR.G ! -.IVGGQDATR.G	916.485	-0.00145	2	1	35.13	0	7.67e-05	0|0	1sequence ! 2sequence/76sequence/77sequence		5.84	0		0	2	MASCOT		T
	R20191201755_SFEPEAK4,6525	R.IVGGQDATR.G ! -.IVGGQDATR.G	916.485	-0.00053	2	1	41.57	0	1.74e-05	0|0	1sequence ! 2sequence/76sequence/77sequence		5.84	0		0	2	MASCOT		T
	R20191201755_SFEPEAK4,6837	R.IVGGQDATR.G ! -.IVGGQDATR.G	916.485	-0.00033	2	1	45.86	0	6.49e-06	0|0	1sequence ! 2sequence/76sequence/77sequence		5.84	0		0	2	MASCOT		T
	R20191201755_SFEPEAK4,7145	R.IVGGQDATR.G ! -.IVGGQDATR.G	916.485	-0.00099	2	1	53.05	0	1.24e-06	0|0	1sequence ! 2sequence/76sequence/77sequence		5.84	0		0	2	MASCOT		T
	R20191201755_SFEPEAK4,7479	R.IVGGQDATR.G ! -.IVGGQDATR.G	916.485	1e-05	2	1	49.93	0	2.54e-06	0|0	1sequence ! 2sequence/76sequence/77sequence		5.84	0		0	2	MASCOT		T
	R20191201755_SFEPEAK4,7790	R.IVGGQDATR.G ! -.IVGGQDATR.G	916.485	0.00085	2	1	36.73	0	5.31e-05	0|0	1sequence ! 2sequence/76sequence/77sequence		5.84	0		0	2	MASCOT		T
	R20191201755_SFEPEAK4,8005	R.IVGGQDATR.G ! -.IVGGQDATR.G	916.485	0.00017	2	1	42.64	0	1.36e-05	0|0	1sequence ! 2sequence/76sequence/77sequence		5.84	0		0	2	MASCOT		T
	R20191201755_SFEPEAK4,8229	R.IVGGQDATR.G ! -.IVGGQDATR.G	916.485	-0.00027	2	1	47.14	0	4.83e-06	0|0	1sequence ! 2sequence/76sequence/77sequence		5.84	0		0	2	MASCOT		T
	R20191201755_SFEPEAK4,8548	R.IVGGQDATR.G ! -.IVGGQDATR.G	916.485	-0.00101	2	1	46	0	6.28e-06	0|0	1sequence ! 2sequence/76sequence/77sequence		5.84	0		0	2	MASCOT		T
	R20191201755_SFEPEAK4,8876	R.IVGGQDATR.G ! -.IVGGQDATR.G	916.485	-0.00071	2	1	56.38	0	5.75e-07	0|0	1sequence ! 2sequence/76sequence/77sequence		5.84	0		0	2	MASCOT		T
	R20191201755_SFEPEAK4,9191	R.IVGGQDATR.G ! -.IVGGQDATR.G	916.485	0.00091	2	1	42.48	0	1.41e-05	0|0	1sequence ! 2sequence/76sequence/77sequence		5.84	0		0	2	MASCOT		T
	R20191201755_SFEPEAK4,9522	R.IVGGQDATR.G ! -.IVGGQDATR.G	916.485	0.00051	2	1	50.72	0	2.12e-06	0|0	1sequence ! 2sequence/76sequence/77sequence		5.84	0		0	2	MASCOT		T
	R20191201755_SFEPEAK4,9829	R.IVGGQDATR.G ! -.IVGGQDATR.G	916.485	0.00033	2	1	33.24	0	0.000119	0|0	1sequence ! 2sequence/76sequence/77sequence		5.84	0		0	2	MASCOT		T
	R20191201755_SFEPEAK4,10099	R.IVGGQDATR.G ! -.IVGGQDATR.G	916.485	0.00065	2	1	43.31	0	1.17e-05	0|0	1sequence ! 2sequence/76sequence/77sequence		5.84	0		0	2	MASCOT		T
	R20191201755_SFEPEAK4,10396	R.IVGGQDATR.G ! -.IVGGQDATR.G	916.485	0.00027	2	1	27.68	0	0.000427	0|0	1sequence ! 2sequence/76sequence/77sequence		5.84	0		0	2	MASCOT		T
	R20191201755_SFEPEAK4,10691	R.IVGGQDATR.G ! -.IVGGQDATR.G	916.485	0.00021	2	1	29.06	0	0.00031	0|0	1sequence ! 2sequence/76sequence/77sequence		5.84	0		0	2	MASCOT		T
	R20191201755_SFEPEAK4,10998	R.IVGGQDATR.G ! -.IVGGQDATR.G	916.485	0.00113	2	1	35.25	0	7.46e-05	0|0	1sequence ! 2sequence/76sequence/77sequence		5.84	0		0	2	MASCOT		T
	R20191201755_SFEPEAK4,11294	R.IVGGQDATR.G ! -.IVGGQDATR.G	916.485	0.00215	2	1	40.84	0	2.06e-05	0|0	1sequence ! 2sequence/76sequence/77sequence		5.84	0		0	2	MASCOT		T
	R20191201755_SFEPEAK4,11605	R.IVGGQDATR.G ! -.IVGGQDATR.G	916.485	0.00025	2	1	33.63	0	0.000108	0|0	1sequence ! 2sequence/76sequence/77sequence		5.84	0		0	2	MASCOT		T
	R20191201755_SFEPEAK4,11912	R.IVGGQDATR.G ! -.IVGGQDATR.G	916.485	5e-05	2	1	64.02	0	9.91e-08	0|0	1sequence ! 2sequence/76sequence/77sequence		5.84	0		0	2	MASCOT		T
	R20191201755_SFEPEAK4,12239	R.IVGGQDATR.G ! -.IVGGQDATR.G	916.485	0.00035	2	1	35.58	0	6.92e-05	0|0	1sequence ! 2sequence/76sequence/77sequence		5.84	0		0	2	MASCOT		T
	R20191201755_SFEPEAK4,12544	R.IVGGQDATR.G ! -.IVGGQDATR.G	916.485	0.00057	2	1	34.36	0	9.16e-05	0|0	1sequence ! 2sequence/76sequence/77sequence		5.84	0		0	2	MASCOT		T
	R20191201755_SFEPEAK4,12804	R.IVGGQDATR.G ! -.IVGGQDATR.G	916.485	0.00027	2	1	42.74	0	1.33e-05	0|0	1sequence ! 2sequence/76sequence/77sequence		5.84	0		0	2	MASCOT		T
	R20191201755_SFEPEAK4,13020	R.IVGGQDATR.G ! -.IVGGQDATR.G	916.485	-0.00047	2	1	40.91	0	2.03e-05	0|0	1sequence ! 2sequence/76sequence/77sequence		5.84	0		0	2	MASCOT		T
	R20191201755_SFEPEAK4,13228	R.IVGGQDATR.G ! -.IVGGQDATR.G	916.485	-1e-05	2	1	40.48	0	2.24e-05	0|0	1sequence ! 2sequence/76sequence/77sequence		5.84	0		0	2	MASCOT		T
	R20191201755_SFEPEAK4,13424	R.IVGGQDATR.G ! -.IVGGQDATR.G	916.485	3e-05	2	1	30.53	0	0.000221	0|0	1sequence ! 2sequence/76sequence/77sequence		5.84	0		0	2	MASCOT		T
	R20191201755_SFEPEAK4,5463	R.LSGWGK.L ! R.LSGWGK.Q	647.351	0.00043	2	1	37.3	0	6.52e-05	0|0	1sequence/2sequence/30sequence/76sequence/77sequence ! 28sequence/74sequence		8.75	0		0	2	MASCOT		T
	R20191201755_SFEPEAK4,5667	R.LSGWGK.L ! R.LSGWGK.Q	647.351	-0.00037	2	1	38.68	0	4.74e-05	0|0	1sequence/2sequence/30sequence/76sequence/77sequence ! 28sequence/74sequence		8.75	0		0	2	MASCOT		T
	R20191201755_SFEPEAK4,5920	R.LSGWGK.L ! R.LSGWGK.Q	647.351	-0.00025	2	1	35.55	0	9.75e-05	0|0	1sequence/2sequence/30sequence/76sequence/77sequence ! 28sequence/74sequence		8.75	0		0	2	MASCOT		T
	R20191201755_SFEPEAK4,6138	R.LSGWGK.L ! R.LSGWGK.Q	647.351	0.00059	2	1	34.29	0	0.00013	0|0	1sequence/2sequence/30sequence/76sequence/77sequence ! 28sequence/74sequence		8.75	0		0	2	MASCOT		T
	R20191201755_SFEPEAK4,6451	R.LSGWGK.L ! R.LSGWGK.Q	647.351	3e-05	2	1	34.22	0	0.000132	0|0	1sequence/2sequence/30sequence/76sequence/77sequence ! 28sequence/74sequence		8.75	0		0	2	MASCOT		T
	R20191201755_SFEPEAK4,6760	R.LSGWGK.L ! R.LSGWGK.Q	647.351	1e-05	2	1	38.2	0	5.3e-05	0|0	1sequence/2sequence/30sequence/76sequence/77sequence ! 28sequence/74sequence		8.75	0		0	2	MASCOT		T
	R20191201755_SFEPEAK4,6995	R.LSGWGK.L ! R.LSGWGK.Q	647.351	0.00033	1	1	22.16	0	0.00213	0|0	1sequence/2sequence/30sequence/76sequence/77sequence ! 28sequence/74sequence		8.75	0		0	2	MASCOT		T
	R20191201755_SFEPEAK4,7129	R.LSGWGK.L ! R.LSGWGK.Q	647.351	-0.00059	2	1	37.7	0	5.94e-05	0|0	1sequence/2sequence/30sequence/76sequence/77sequence ! 28sequence/74sequence		8.75	0		0	2	MASCOT		T
	R20191201755_SFEPEAK4,7458	R.LSGWGK.L ! R.LSGWGK.Q	647.351	-0.00025	2	1	37.89	0	5.69e-05	0|0	1sequence/2sequence/30sequence/76sequence/77sequence ! 28sequence/74sequence		8.75	0		0	2	MASCOT		T
	R20191201755_SFEPEAK4,7769	R.LSGWGK.L ! R.LSGWGK.Q	647.351	1e-05	2	1	34.19	0	0.000133	0|0	1sequence/2sequence/30sequence/76sequence/77sequence ! 28sequence/74sequence		8.75	0		0	2	MASCOT		T
	R20191201755_SFEPEAK4,8108	R.LSGWGK.L ! R.LSGWGK.Q	647.351	0.00021	2	1	35.33	0	0.000103	0|0	1sequence/2sequence/30sequence/76sequence/77sequence ! 28sequence/74sequence		8.75	0		0	2	MASCOT		T
	R20191201755_SFEPEAK4,8396	R.LSGWGK.L ! R.LSGWGK.Q	647.351	0.00113	2	1	44.04	0	1.38e-05	0|0	1sequence/2sequence/30sequence/76sequence/77sequence ! 28sequence/74sequence		8.75	0		0	2	MASCOT		T
	R20191201755_SFEPEAK4,8713	R.LSGWGK.L ! R.LSGWGK.Q	647.351	0.00039	2	1	37.83	0	5.77e-05	0|0	1sequence/2sequence/30sequence/76sequence/77sequence ! 28sequence/74sequence		8.75	0		0	2	MASCOT		T
	R20191201755_SFEPEAK4,9026	R.LSGWGK.L ! R.LSGWGK.Q	647.351	0.00073	2	1	40.08	0	3.44e-05	0|0	1sequence/2sequence/30sequence/76sequence/77sequence ! 28sequence/74sequence		8.75	0		0	2	MASCOT		T
	R20191201755_SFEPEAK4,9372	R.LSGWGK.L ! R.LSGWGK.Q	647.351	0.00021	2	1	37.8	0	5.81e-05	0|0	1sequence/2sequence/30sequence/76sequence/77sequence ! 28sequence/74sequence		8.75	0		0	2	MASCOT		T
	R20191201755_SFEPEAK4,9701	R.LSGWGK.L ! R.LSGWGK.Q	647.351	0.00053	2	1	43.65	0	1.51e-05	0|0	1sequence/2sequence/30sequence/76sequence/77sequence ! 28sequence/74sequence		8.75	0		0	2	MASCOT		T
	R20191201755_SFEPEAK4,9992	R.LSGWGK.L ! R.LSGWGK.Q	647.351	0.00117	2	1	38.7	0	4.72e-05	0|0	1sequence/2sequence/30sequence/76sequence/77sequence ! 28sequence/74sequence		8.75	0		0	2	MASCOT		T
	R20191201755_SFEPEAK4,10305	R.LSGWGK.L ! R.LSGWGK.Q	647.351	0.00081	2	1	26.29	0	0.000822	0|0	1sequence/2sequence/30sequence/76sequence/77sequence ! 28sequence/74sequence		8.75	0		0	2	MASCOT		T
	R20191201755_SFEPEAK4,10608	R.LSGWGK.L ! R.LSGWGK.Q	647.351	1e-05	2	1	41.17	0	2.67e-05	0|0	1sequence/2sequence/30sequence/76sequence/77sequence ! 28sequence/74sequence		8.75	0		0	2	MASCOT		T
	R20191201755_SFEPEAK4,10964	R.LSGWGK.L ! R.LSGWGK.Q	647.351	0.00041	2	1	39.37	0	4.05e-05	0|0	1sequence/2sequence/30sequence/76sequence/77sequence ! 28sequence/74sequence		8.75	0		0	2	MASCOT		T
	R20191201755_SFEPEAK4,11267	R.LSGWGK.L ! R.LSGWGK.Q	647.351	0.00101	2	1	24.78	0	0.00116	0|0	1sequence/2sequence/30sequence/76sequence/77sequence ! 28sequence/74sequence		8.75	0		0	2	MASCOT		T
	R20191201755_SFEPEAK4,11570	R.LSGWGK.L ! R.LSGWGK.Q	647.351	-0.00039	2	1	39.7	0	3.75e-05	0|0	1sequence/2sequence/30sequence/76sequence/77sequence ! 28sequence/74sequence		8.75	0		0	2	MASCOT		T
	R20191201755_SFEPEAK4,11886	R.LSGWGK.L ! R.LSGWGK.Q	647.351	0.00067	2	1	38.37	0	5.09e-05	0|0	1sequence/2sequence/30sequence/76sequence/77sequence ! 28sequence/74sequence		8.75	0		0	2	MASCOT		T
	R20191201755_SFEPEAK4,12035	R.LSGWGK.L ! R.LSGWGK.Q	647.351	0.00133	1	1	28.83	0	0.000458	0|0	1sequence/2sequence/30sequence/76sequence/77sequence ! 28sequence/74sequence		8.75	0		0	2	MASCOT		T
	R20191201755_SFEPEAK4,12252	R.LSGWGK.L ! R.LSGWGK.Q	647.351	0.00091	2	1	27.07	0	0.000687	0|0	1sequence/2sequence/30sequence/76sequence/77sequence ! 28sequence/74sequence		8.75	0		0	2	MASCOT		T
	R20191201755_SFEPEAK4,2	R.STADCNAR.M	894.373	0.00031	2	1	23.99	0	0.000798	0|0	1sequence/2sequence/30sequence/76sequence		5.55	0		0	2	MASCOT		T
	R20191201755_SFEPEAK4,128	R.STADCNAR.M	894.373	0.00027	2	1	24.27	0	0.000748	0|0	1sequence/2sequence/30sequence/76sequence		5.55	0		0	2	MASCOT		T
	R20191201755_SFEPEAK4,253	R.STADCNAR.M	894.373	0.00027	2	1	32.87	0	0.000103	0|0	1sequence/2sequence/30sequence/76sequence		5.55	0		0	2	MASCOT		T
	R20191201755_SFEPEAK4,507	R.STADCNAR.M	894.373	0.00029	2	1	22.01	0	0.00126	0|0	1sequence/2sequence/30sequence/76sequence		5.55	0		0	2	MASCOT		T
	R20191201755_SFEPEAK4,769	R.STADCNAR.M	894.373	0.00029	2	1	24.4	0	0.000726	0|0	1sequence/2sequence/30sequence/76sequence		5.55	0		0	2	MASCOT		T
	R20191201755_SFEPEAK4,900	R.STADCNAR.M	894.373	0.00013	2	1	23.62	0	0.000869	0|0	1sequence/2sequence/30sequence/76sequence		5.55	0		0	2	MASCOT		T
	R20191201755_SFEPEAK4,1033	R.STADCNAR.M	894.373	0.00023	2	1	34.52	0	7.06e-05	0|0	1sequence/2sequence/30sequence/76sequence		5.55	0		0	2	MASCOT		T
	R20191201755_SFEPEAK4,1214	R.STADCNAR.M	894.373	0.00033	2	1	31.84	0	0.000131	0|0	1sequence/2sequence/30sequence/76sequence		5.55	0		0	2	MASCOT		T
	R20191201755_SFEPEAK4,1337	R.STADCNAR.M	894.373	0.00015	2	1	33.46	0	9.02e-05	0|0	1sequence/2sequence/30sequence/76sequence		5.55	0		0	2	MASCOT		T
	R20191201755_SFEPEAK4,1588	R.STADCNAR.M	894.373	0.00033	2	1	38.22	0	3.01e-05	0|0	1sequence/2sequence/30sequence/76sequence		5.55	0		0	2	MASCOT		T
	R20191201755_SFEPEAK4,1716	R.STADCNAR.M	894.373	0.00037	2	1	27.29	0	0.000373	0|0	1sequence/2sequence/30sequence/76sequence		5.55	0		0	2	MASCOT		T
	R20191201755_SFEPEAK4,1844	R.STADCNAR.M	894.373	0.00015	2	1	31.46	0	0.000143	0|0	1sequence/2sequence/30sequence/76sequence		5.55	0		0	2	MASCOT		T
	R20191201755_SFEPEAK4,6353	R.SWIDAN.-	705.32	0.00012	1	1	20.03	0	0.000993	0|0	30sequence/76sequence		3.8	0		0	2	MASCOT		T
	R20191201755_SFEPEAK4,5846	R.VSYFR.A ! R.VSYFR.S ! R.VSYFR.N ! R.VSYFR.E ! R.VSYFR.D	671.351	0.00057	2	1	24.54	0	0.00264	0|0	1sequence/2sequence ! 6sequence/7sequence/30sequence/37sequence/59sequence/76sequence/81sequence ! 15sequence/33sequence ! 66sequence/67sequence/68sequence ! 69sequence		8.72	0		0	2	MASCOT		T
	R20191201755_SFEPEAK4,6023	R.VSYFR.A ! R.VSYFR.S ! R.VSYFR.N ! R.VSYFR.E ! R.VSYFR.D	671.351	-7e-05	2	1	42.13	0	4.59e-05	0|0	1sequence/2sequence ! 6sequence/7sequence/30sequence/37sequence/59sequence/76sequence/81sequence ! 15sequence/33sequence ! 66sequence/67sequence/68sequence ! 69sequence		8.72	0		0	2	MASCOT		T
	R20191201755_SFEPEAK4,6302	R.VSYFR.A ! R.VSYFR.S ! R.VSYFR.N ! R.VSYFR.E ! R.VSYFR.D	671.351	0.00031	2	1	28.72	0	0.00101	0|0	1sequence/2sequence ! 6sequence/7sequence/30sequence/37sequence/59sequence/76sequence/81sequence ! 15sequence/33sequence ! 66sequence/67sequence/68sequence ! 69sequence		8.72	0		0	2	MASCOT		T
	R20191201755_SFEPEAK4,6630	R.VSYFR.A ! R.VSYFR.S ! R.VSYFR.N ! R.VSYFR.E ! R.VSYFR.D	671.351	0.00039	2	1	41.88	0	4.86e-05	0|0	1sequence/2sequence ! 6sequence/7sequence/30sequence/37sequence/59sequence/76sequence/81sequence ! 15sequence/33sequence ! 66sequence/67sequence/68sequence ! 69sequence		8.72	0		0	2	MASCOT		T
	R20191201755_SFEPEAK4,6939	R.VSYFR.A ! R.VSYFR.S ! R.VSYFR.N ! R.VSYFR.E ! R.VSYFR.D	671.351	0.00017	2	1	42	0	4.73e-05	0|0	1sequence/2sequence ! 6sequence/7sequence/30sequence/37sequence/59sequence/76sequence/81sequence ! 15sequence/33sequence ! 66sequence/67sequence/68sequence ! 69sequence		8.72	0		0	2	MASCOT		T
	R20191201755_SFEPEAK4,7278	R.VSYFR.A ! R.VSYFR.S ! R.VSYFR.N ! R.VSYFR.E ! R.VSYFR.D	671.351	-3e-05	2	1	41.93	0	4.81e-05	0|0	1sequence/2sequence ! 6sequence/7sequence/30sequence/37sequence/59sequence/76sequence/81sequence ! 15sequence/33sequence ! 66sequence/67sequence/68sequence ! 69sequence		8.72	0		0	2	MASCOT		T
	R20191201755_SFEPEAK4,7649	R.VSYFR.A ! R.VSYFR.S ! R.VSYFR.N ! R.VSYFR.E ! R.VSYFR.D	671.351	0.00119	2	1	42.28	0	4.44e-05	0|0	1sequence/2sequence ! 6sequence/7sequence/30sequence/37sequence/59sequence/76sequence/81sequence ! 15sequence/33sequence ! 66sequence/67sequence/68sequence ! 69sequence		8.72	0		0	2	MASCOT		T
	R20191201755_SFEPEAK4,7996	R.VSYFR.A ! R.VSYFR.S ! R.VSYFR.N ! R.VSYFR.E ! R.VSYFR.D	671.351	0.00021	2	1	42.36	0	4.36e-05	0|0	1sequence/2sequence ! 6sequence/7sequence/30sequence/37sequence/59sequence/76sequence/81sequence ! 15sequence/33sequence ! 66sequence/67sequence/68sequence ! 69sequence		8.72	0		0	2	MASCOT		T
	R20191201755_SFEPEAK4,8232	R.VSYFR.A ! R.VSYFR.S ! R.VSYFR.N ! R.VSYFR.E ! R.VSYFR.D	671.351	0.00075	2	1	37.49	0	0.000134	0|0	1sequence/2sequence ! 6sequence/7sequence/30sequence/37sequence/59sequence/76sequence/81sequence ! 15sequence/33sequence ! 66sequence/67sequence/68sequence ! 69sequence		8.72	0		0	2	MASCOT		T
	R20191201755_SFEPEAK4,8550	R.VSYFR.A ! R.VSYFR.S ! R.VSYFR.N ! R.VSYFR.E ! R.VSYFR.D	671.351	-0.00047	2	1	42.28	0	4.44e-05	0|0	1sequence/2sequence ! 6sequence/7sequence/30sequence/37sequence/59sequence/76sequence/81sequence ! 15sequence/33sequence ! 66sequence/67sequence/68sequence ! 69sequence		8.72	0		0	2	MASCOT		T
	R20191201755_SFEPEAK4,8877	R.VSYFR.A ! R.VSYFR.S ! R.VSYFR.N ! R.VSYFR.E ! R.VSYFR.D	671.351	5e-05	2	1	42.28	0	4.44e-05	0|0	1sequence/2sequence ! 6sequence/7sequence/30sequence/37sequence/59sequence/76sequence/81sequence ! 15sequence/33sequence ! 66sequence/67sequence/68sequence ! 69sequence		8.72	0		0	2	MASCOT		T
	R20191201755_SFEPEAK4,9192	R.VSYFR.A ! R.VSYFR.S ! R.VSYFR.N ! R.VSYFR.E ! R.VSYFR.D	671.351	0.00085	2	1	26.48	0	0.00169	0|0	1sequence/2sequence ! 6sequence/7sequence/30sequence/37sequence/59sequence/76sequence/81sequence ! 15sequence/33sequence ! 66sequence/67sequence/68sequence ! 69sequence		8.72	0		0	2	MASCOT		T
	R20191201755_SFEPEAK4,9532	R.VSYFR.A ! R.VSYFR.S ! R.VSYFR.N ! R.VSYFR.E ! R.VSYFR.D	671.351	-0.00019	2	1	26.7	0	0.0016	0|0	1sequence/2sequence ! 6sequence/7sequence/30sequence/37sequence/59sequence/76sequence/81sequence ! 15sequence/33sequence ! 66sequence/67sequence/68sequence ! 69sequence		8.72	0		0	2	MASCOT		T
	R20191201755_SFEPEAK4,9841	R.VSYFR.A ! R.VSYFR.S ! R.VSYFR.N ! R.VSYFR.E ! R.VSYFR.D	671.351	0.00059	2	1	42.41	0	4.31e-05	0|0	1sequence/2sequence ! 6sequence/7sequence/30sequence/37sequence/59sequence/76sequence/81sequence ! 15sequence/33sequence ! 66sequence/67sequence/68sequence ! 69sequence		8.72	0		0	2	MASCOT		T
	R20191201755_SFEPEAK4,10142	R.VSYFR.A ! R.VSYFR.S ! R.VSYFR.N ! R.VSYFR.E ! R.VSYFR.D	671.351	0.00033	2	1	20.18	0	0.0072	0|0	1sequence/2sequence ! 6sequence/7sequence/30sequence/37sequence/59sequence/76sequence/81sequence ! 15sequence/33sequence ! 66sequence/67sequence/68sequence ! 69sequence		8.72	0		0	2	MASCOT		T
	R20191201755_SFEPEAK4,10443	R.VSYFR.A ! R.VSYFR.S ! R.VSYFR.N ! R.VSYFR.E ! R.VSYFR.D	671.351	0.00035	2	1	41.82	0	4.93e-05	0|0	1sequence/2sequence ! 6sequence/7sequence/30sequence/37sequence/59sequence/76sequence/81sequence ! 15sequence/33sequence ! 66sequence/67sequence/68sequence ! 69sequence		8.72	0		0	2	MASCOT		T
	R20191201755_SFEPEAK4,10743	R.VSYFR.A ! R.VSYFR.S ! R.VSYFR.N ! R.VSYFR.E ! R.VSYFR.D	671.351	0.00021	2	1	37.8	0	0.000124	0|0	1sequence/2sequence ! 6sequence/7sequence/30sequence/37sequence/59sequence/76sequence/81sequence ! 15sequence/33sequence ! 66sequence/67sequence/68sequence ! 69sequence		8.72	0		0	2	MASCOT		T
	R20191201755_SFEPEAK4,11058	R.VSYFR.A ! R.VSYFR.S ! R.VSYFR.N ! R.VSYFR.E ! R.VSYFR.D	671.351	1e-05	2	1	42.52	0	4.2e-05	0|0	1sequence/2sequence ! 6sequence/7sequence/30sequence/37sequence/59sequence/76sequence/81sequence ! 15sequence/33sequence ! 66sequence/67sequence/68sequence ! 69sequence		8.72	0		0	2	MASCOT		T
	R20191201755_SFEPEAK4,11369	R.VSYFR.A ! R.VSYFR.S ! R.VSYFR.N ! R.VSYFR.E ! R.VSYFR.D	671.351	0.00101	2	1	29.36	0	0.000869	0|0	1sequence/2sequence ! 6sequence/7sequence/30sequence/37sequence/59sequence/76sequence/81sequence ! 15sequence/33sequence ! 66sequence/67sequence/68sequence ! 69sequence		8.72	0		0	2	MASCOT		T
	R20191201755_SFEPEAK4,11693	R.VSYFR.A ! R.VSYFR.S ! R.VSYFR.N ! R.VSYFR.E ! R.VSYFR.D	671.351	0.00047	2	1	26.78	0	0.00157	0|0	1sequence/2sequence ! 6sequence/7sequence/30sequence/37sequence/59sequence/76sequence/81sequence ! 15sequence/33sequence ! 66sequence/67sequence/68sequence ! 69sequence		8.72	0		0	2	MASCOT		T
	R20191201755_SFEPEAK4,12017	R.VSYFR.A ! R.VSYFR.S ! R.VSYFR.N ! R.VSYFR.E ! R.VSYFR.D	671.351	0.00039	2	1	42.49	0	4.23e-05	0|0	1sequence/2sequence ! 6sequence/7sequence/30sequence/37sequence/59sequence/76sequence/81sequence ! 15sequence/33sequence ! 66sequence/67sequence/68sequence ! 69sequence		8.72	0		0	2	MASCOT		T
	R20191201755_SFEPEAK4,12314	R.VSYFR.A ! R.VSYFR.S ! R.VSYFR.N ! R.VSYFR.E ! R.VSYFR.D	671.351	9e-05	2	1	42.65	0	4.07e-05	0|0	1sequence/2sequence ! 6sequence/7sequence/30sequence/37sequence/59sequence/76sequence/81sequence ! 15sequence/33sequence ! 66sequence/67sequence/68sequence ! 69sequence		8.72	0		0	2	MASCOT		T
$3-1	30sequence	63	5	0.1506	24999.3	4.85
	R20191201755_SFEPEAK4,3074	K.ALTAAHCTEGR.E ! R.ALTAAHCTEGR.S ! K.ALTAAHCTEGR.D	1186.56	-0.00173	3	1	45.63	0	9.57e-06	0|0	1sequence/2sequence ! 4sequence/5sequence/34sequence/52sequence ! 30sequence		6.78	0		0	2	MASCOT		T
	R20191201755_SFEPEAK4,3082	K.ALTAAHCTEGR.E ! R.ALTAAHCTEGR.S ! K.ALTAAHCTEGR.D	1186.56	-0.00064	2	1	56.69	0	7.5e-07	0|0	1sequence/2sequence ! 4sequence/5sequence/34sequence/52sequence ! 30sequence		6.78	0		0	2	MASCOT		T
	R20191201755_SFEPEAK4,3287	K.ALTAAHCTEGR.E ! R.ALTAAHCTEGR.S ! K.ALTAAHCTEGR.D	1186.56	0.0018	2	1	38.12	0	5.4e-05	0|0	1sequence/2sequence ! 4sequence/5sequence/34sequence/52sequence ! 30sequence		6.78	0		0	2	MASCOT		T
	R20191201755_SFEPEAK4,5463	R.LSGWGK.L ! R.LSGWGK.Q	647.351	0.00043	2	1	37.3	0	6.52e-05	0|0	1sequence/2sequence/30sequence/76sequence/77sequence ! 28sequence/74sequence		8.75	0		0	2	MASCOT		T
	R20191201755_SFEPEAK4,5667	R.LSGWGK.L ! R.LSGWGK.Q	647.351	-0.00037	2	1	38.68	0	4.74e-05	0|0	1sequence/2sequence/30sequence/76sequence/77sequence ! 28sequence/74sequence		8.75	0		0	2	MASCOT		T
	R20191201755_SFEPEAK4,5920	R.LSGWGK.L ! R.LSGWGK.Q	647.351	-0.00025	2	1	35.55	0	9.75e-05	0|0	1sequence/2sequence/30sequence/76sequence/77sequence ! 28sequence/74sequence		8.75	0		0	2	MASCOT		T
	R20191201755_SFEPEAK4,6138	R.LSGWGK.L ! R.LSGWGK.Q	647.351	0.00059	2	1	34.29	0	0.00013	0|0	1sequence/2sequence/30sequence/76sequence/77sequence ! 28sequence/74sequence		8.75	0		0	2	MASCOT		T
	R20191201755_SFEPEAK4,6451	R.LSGWGK.L ! R.LSGWGK.Q	647.351	3e-05	2	1	34.22	0	0.000132	0|0	1sequence/2sequence/30sequence/76sequence/77sequence ! 28sequence/74sequence		8.75	0		0	2	MASCOT		T
	R20191201755_SFEPEAK4,6760	R.LSGWGK.L ! R.LSGWGK.Q	647.351	1e-05	2	1	38.2	0	5.3e-05	0|0	1sequence/2sequence/30sequence/76sequence/77sequence ! 28sequence/74sequence		8.75	0		0	2	MASCOT		T
	R20191201755_SFEPEAK4,6995	R.LSGWGK.L ! R.LSGWGK.Q	647.351	0.00033	1	1	22.16	0	0.00213	0|0	1sequence/2sequence/30sequence/76sequence/77sequence ! 28sequence/74sequence		8.75	0		0	2	MASCOT		T
	R20191201755_SFEPEAK4,7129	R.LSGWGK.L ! R.LSGWGK.Q	647.351	-0.00059	2	1	37.7	0	5.94e-05	0|0	1sequence/2sequence/30sequence/76sequence/77sequence ! 28sequence/74sequence		8.75	0		0	2	MASCOT		T
	R20191201755_SFEPEAK4,7458	R.LSGWGK.L ! R.LSGWGK.Q	647.351	-0.00025	2	1	37.89	0	5.69e-05	0|0	1sequence/2sequence/30sequence/76sequence/77sequence ! 28sequence/74sequence		8.75	0		0	2	MASCOT		T
	R20191201755_SFEPEAK4,7769	R.LSGWGK.L ! R.LSGWGK.Q	647.351	1e-05	2	1	34.19	0	0.000133	0|0	1sequence/2sequence/30sequence/76sequence/77sequence ! 28sequence/74sequence		8.75	0		0	2	MASCOT		T
	R20191201755_SFEPEAK4,8108	R.LSGWGK.L ! R.LSGWGK.Q	647.351	0.00021	2	1	35.33	0	0.000103	0|0	1sequence/2sequence/30sequence/76sequence/77sequence ! 28sequence/74sequence		8.75	0		0	2	MASCOT		T
	R20191201755_SFEPEAK4,8396	R.LSGWGK.L ! R.LSGWGK.Q	647.351	0.00113	2	1	44.04	0	1.38e-05	0|0	1sequence/2sequence/30sequence/76sequence/77sequence ! 28sequence/74sequence		8.75	0		0	2	MASCOT		T
	R20191201755_SFEPEAK4,8713	R.LSGWGK.L ! R.LSGWGK.Q	647.351	0.00039	2	1	37.83	0	5.77e-05	0|0	1sequence/2sequence/30sequence/76sequence/77sequence ! 28sequence/74sequence		8.75	0		0	2	MASCOT		T
	R20191201755_SFEPEAK4,9026	R.LSGWGK.L ! R.LSGWGK.Q	647.351	0.00073	2	1	40.08	0	3.44e-05	0|0	1sequence/2sequence/30sequence/76sequence/77sequence ! 28sequence/74sequence		8.75	0		0	2	MASCOT		T
	R20191201755_SFEPEAK4,9372	R.LSGWGK.L ! R.LSGWGK.Q	647.351	0.00021	2	1	37.8	0	5.81e-05	0|0	1sequence/2sequence/30sequence/76sequence/77sequence ! 28sequence/74sequence		8.75	0		0	2	MASCOT		T
	R20191201755_SFEPEAK4,9701	R.LSGWGK.L ! R.LSGWGK.Q	647.351	0.00053	2	1	43.65	0	1.51e-05	0|0	1sequence/2sequence/30sequence/76sequence/77sequence ! 28sequence/74sequence		8.75	0		0	2	MASCOT		T
	R20191201755_SFEPEAK4,9992	R.LSGWGK.L ! R.LSGWGK.Q	647.351	0.00117	2	1	38.7	0	4.72e-05	0|0	1sequence/2sequence/30sequence/76sequence/77sequence ! 28sequence/74sequence		8.75	0		0	2	MASCOT		T
	R20191201755_SFEPEAK4,10305	R.LSGWGK.L ! R.LSGWGK.Q	647.351	0.00081	2	1	26.29	0	0.000822	0|0	1sequence/2sequence/30sequence/76sequence/77sequence ! 28sequence/74sequence		8.75	0		0	2	MASCOT		T
	R20191201755_SFEPEAK4,10608	R.LSGWGK.L ! R.LSGWGK.Q	647.351	1e-05	2	1	41.17	0	2.67e-05	0|0	1sequence/2sequence/30sequence/76sequence/77sequence ! 28sequence/74sequence		8.75	0		0	2	MASCOT		T
	R20191201755_SFEPEAK4,10964	R.LSGWGK.L ! R.LSGWGK.Q	647.351	0.00041	2	1	39.37	0	4.05e-05	0|0	1sequence/2sequence/30sequence/76sequence/77sequence ! 28sequence/74sequence		8.75	0		0	2	MASCOT		T
	R20191201755_SFEPEAK4,11267	R.LSGWGK.L ! R.LSGWGK.Q	647.351	0.00101	2	1	24.78	0	0.00116	0|0	1sequence/2sequence/30sequence/76sequence/77sequence ! 28sequence/74sequence		8.75	0		0	2	MASCOT		T
	R20191201755_SFEPEAK4,11570	R.LSGWGK.L ! R.LSGWGK.Q	647.351	-0.00039	2	1	39.7	0	3.75e-05	0|0	1sequence/2sequence/30sequence/76sequence/77sequence ! 28sequence/74sequence		8.75	0		0	2	MASCOT		T
	R20191201755_SFEPEAK4,11886	R.LSGWGK.L ! R.LSGWGK.Q	647.351	0.00067	2	1	38.37	0	5.09e-05	0|0	1sequence/2sequence/30sequence/76sequence/77sequence ! 28sequence/74sequence		8.75	0		0	2	MASCOT		T
	R20191201755_SFEPEAK4,12035	R.LSGWGK.L ! R.LSGWGK.Q	647.351	0.00133	1	1	28.83	0	0.000458	0|0	1sequence/2sequence/30sequence/76sequence/77sequence ! 28sequence/74sequence		8.75	0		0	2	MASCOT		T
	R20191201755_SFEPEAK4,12252	R.LSGWGK.L ! R.LSGWGK.Q	647.351	0.00091	2	1	27.07	0	0.000687	0|0	1sequence/2sequence/30sequence/76sequence/77sequence ! 28sequence/74sequence		8.75	0		0	2	MASCOT		T
	R20191201755_SFEPEAK4,2	R.STADCNAR.M	894.373	0.00031	2	1	23.99	0	0.000798	0|0	1sequence/2sequence/30sequence/76sequence		5.55	0		0	2	MASCOT		T
	R20191201755_SFEPEAK4,128	R.STADCNAR.M	894.373	0.00027	2	1	24.27	0	0.000748	0|0	1sequence/2sequence/30sequence/76sequence		5.55	0		0	2	MASCOT		T
	R20191201755_SFEPEAK4,253	R.STADCNAR.M	894.373	0.00027	2	1	32.87	0	0.000103	0|0	1sequence/2sequence/30sequence/76sequence		5.55	0		0	2	MASCOT		T
	R20191201755_SFEPEAK4,507	R.STADCNAR.M	894.373	0.00029	2	1	22.01	0	0.00126	0|0	1sequence/2sequence/30sequence/76sequence		5.55	0		0	2	MASCOT		T
	R20191201755_SFEPEAK4,769	R.STADCNAR.M	894.373	0.00029	2	1	24.4	0	0.000726	0|0	1sequence/2sequence/30sequence/76sequence		5.55	0		0	2	MASCOT		T
	R20191201755_SFEPEAK4,900	R.STADCNAR.M	894.373	0.00013	2	1	23.62	0	0.000869	0|0	1sequence/2sequence/30sequence/76sequence		5.55	0		0	2	MASCOT		T
	R20191201755_SFEPEAK4,1033	R.STADCNAR.M	894.373	0.00023	2	1	34.52	0	7.06e-05	0|0	1sequence/2sequence/30sequence/76sequence		5.55	0		0	2	MASCOT		T
	R20191201755_SFEPEAK4,1214	R.STADCNAR.M	894.373	0.00033	2	1	31.84	0	0.000131	0|0	1sequence/2sequence/30sequence/76sequence		5.55	0		0	2	MASCOT		T
	R20191201755_SFEPEAK4,1337	R.STADCNAR.M	894.373	0.00015	2	1	33.46	0	9.02e-05	0|0	1sequence/2sequence/30sequence/76sequence		5.55	0		0	2	MASCOT		T
	R20191201755_SFEPEAK4,1588	R.STADCNAR.M	894.373	0.00033	2	1	38.22	0	3.01e-05	0|0	1sequence/2sequence/30sequence/76sequence		5.55	0		0	2	MASCOT		T
	R20191201755_SFEPEAK4,1716	R.STADCNAR.M	894.373	0.00037	2	1	27.29	0	0.000373	0|0	1sequence/2sequence/30sequence/76sequence		5.55	0		0	2	MASCOT		T
	R20191201755_SFEPEAK4,1844	R.STADCNAR.M	894.373	0.00015	2	1	31.46	0	0.000143	0|0	1sequence/2sequence/30sequence/76sequence		5.55	0		0	2	MASCOT		T
	R20191201755_SFEPEAK4,6353	R.SWIDAN.-	705.32	0.00012	1	1	20.03	0	0.000993	0|0	30sequence/76sequence		3.8	0		0	2	MASCOT		T
	R20191201755_SFEPEAK4,5846	R.VSYFR.A ! R.VSYFR.S ! R.VSYFR.N ! R.VSYFR.E ! R.VSYFR.D	671.351	0.00057	2	1	24.54	0	0.00264	0|0	1sequence/2sequence ! 6sequence/7sequence/30sequence/37sequence/59sequence/76sequence/81sequence ! 15sequence/33sequence ! 66sequence/67sequence/68sequence ! 69sequence		8.72	0		0	2	MASCOT		T
	R20191201755_SFEPEAK4,6023	R.VSYFR.A ! R.VSYFR.S ! R.VSYFR.N ! R.VSYFR.E ! R.VSYFR.D	671.351	-7e-05	2	1	42.13	0	4.59e-05	0|0	1sequence/2sequence ! 6sequence/7sequence/30sequence/37sequence/59sequence/76sequence/81sequence ! 15sequence/33sequence ! 66sequence/67sequence/68sequence ! 69sequence		8.72	0		0	2	MASCOT		T
	R20191201755_SFEPEAK4,6302	R.VSYFR.A ! R.VSYFR.S ! R.VSYFR.N ! R.VSYFR.E ! R.VSYFR.D	671.351	0.00031	2	1	28.72	0	0.00101	0|0	1sequence/2sequence ! 6sequence/7sequence/30sequence/37sequence/59sequence/76sequence/81sequence ! 15sequence/33sequence ! 66sequence/67sequence/68sequence ! 69sequence		8.72	0		0	2	MASCOT		T
	R20191201755_SFEPEAK4,6630	R.VSYFR.A ! R.VSYFR.S ! R.VSYFR.N ! R.VSYFR.E ! R.VSYFR.D	671.351	0.00039	2	1	41.88	0	4.86e-05	0|0	1sequence/2sequence ! 6sequence/7sequence/30sequence/37sequence/59sequence/76sequence/81sequence ! 15sequence/33sequence ! 66sequence/67sequence/68sequence ! 69sequence		8.72	0		0	2	MASCOT		T
	R20191201755_SFEPEAK4,6939	R.VSYFR.A ! R.VSYFR.S ! R.VSYFR.N ! R.VSYFR.E ! R.VSYFR.D	671.351	0.00017	2	1	42	0	4.73e-05	0|0	1sequence/2sequence ! 6sequence/7sequence/30sequence/37sequence/59sequence/76sequence/81sequence ! 15sequence/33sequence ! 66sequence/67sequence/68sequence ! 69sequence		8.72	0		0	2	MASCOT		T
	R20191201755_SFEPEAK4,7278	R.VSYFR.A ! R.VSYFR.S ! R.VSYFR.N ! R.VSYFR.E ! R.VSYFR.D	671.351	-3e-05	2	1	41.93	0	4.81e-05	0|0	1sequence/2sequence ! 6sequence/7sequence/30sequence/37sequence/59sequence/76sequence/81sequence ! 15sequence/33sequence ! 66sequence/67sequence/68sequence ! 69sequence		8.72	0		0	2	MASCOT		T
	R20191201755_SFEPEAK4,7649	R.VSYFR.A ! R.VSYFR.S ! R.VSYFR.N ! R.VSYFR.E ! R.VSYFR.D	671.351	0.00119	2	1	42.28	0	4.44e-05	0|0	1sequence/2sequence ! 6sequence/7sequence/30sequence/37sequence/59sequence/76sequence/81sequence ! 15sequence/33sequence ! 66sequence/67sequence/68sequence ! 69sequence		8.72	0		0	2	MASCOT		T
	R20191201755_SFEPEAK4,7996	R.VSYFR.A ! R.VSYFR.S ! R.VSYFR.N ! R.VSYFR.E ! R.VSYFR.D	671.351	0.00021	2	1	42.36	0	4.36e-05	0|0	1sequence/2sequence ! 6sequence/7sequence/30sequence/37sequence/59sequence/76sequence/81sequence ! 15sequence/33sequence ! 66sequence/67sequence/68sequence ! 69sequence		8.72	0		0	2	MASCOT		T
	R20191201755_SFEPEAK4,8232	R.VSYFR.A ! R.VSYFR.S ! R.VSYFR.N ! R.VSYFR.E ! R.VSYFR.D	671.351	0.00075	2	1	37.49	0	0.000134	0|0	1sequence/2sequence ! 6sequence/7sequence/30sequence/37sequence/59sequence/76sequence/81sequence ! 15sequence/33sequence ! 66sequence/67sequence/68sequence ! 69sequence		8.72	0		0	2	MASCOT		T
	R20191201755_SFEPEAK4,8550	R.VSYFR.A ! R.VSYFR.S ! R.VSYFR.N ! R.VSYFR.E ! R.VSYFR.D	671.351	-0.00047	2	1	42.28	0	4.44e-05	0|0	1sequence/2sequence ! 6sequence/7sequence/30sequence/37sequence/59sequence/76sequence/81sequence ! 15sequence/33sequence ! 66sequence/67sequence/68sequence ! 69sequence		8.72	0		0	2	MASCOT		T
	R20191201755_SFEPEAK4,8877	R.VSYFR.A ! R.VSYFR.S ! R.VSYFR.N ! R.VSYFR.E ! R.VSYFR.D	671.351	5e-05	2	1	42.28	0	4.44e-05	0|0	1sequence/2sequence ! 6sequence/7sequence/30sequence/37sequence/59sequence/76sequence/81sequence ! 15sequence/33sequence ! 66sequence/67sequence/68sequence ! 69sequence		8.72	0		0	2	MASCOT		T
	R20191201755_SFEPEAK4,9192	R.VSYFR.A ! R.VSYFR.S ! R.VSYFR.N ! R.VSYFR.E ! R.VSYFR.D	671.351	0.00085	2	1	26.48	0	0.00169	0|0	1sequence/2sequence ! 6sequence/7sequence/30sequence/37sequence/59sequence/76sequence/81sequence ! 15sequence/33sequence ! 66sequence/67sequence/68sequence ! 69sequence		8.72	0		0	2	MASCOT		T
	R20191201755_SFEPEAK4,9532	R.VSYFR.A ! R.VSYFR.S ! R.VSYFR.N ! R.VSYFR.E ! R.VSYFR.D	671.351	-0.00019	2	1	26.7	0	0.0016	0|0	1sequence/2sequence ! 6sequence/7sequence/30sequence/37sequence/59sequence/76sequence/81sequence ! 15sequence/33sequence ! 66sequence/67sequence/68sequence ! 69sequence		8.72	0		0	2	MASCOT		T
	R20191201755_SFEPEAK4,9841	R.VSYFR.A ! R.VSYFR.S ! R.VSYFR.N ! R.VSYFR.E ! R.VSYFR.D	671.351	0.00059	2	1	42.41	0	4.31e-05	0|0	1sequence/2sequence ! 6sequence/7sequence/30sequence/37sequence/59sequence/76sequence/81sequence ! 15sequence/33sequence ! 66sequence/67sequence/68sequence ! 69sequence		8.72	0		0	2	MASCOT		T
	R20191201755_SFEPEAK4,10142	R.VSYFR.A ! R.VSYFR.S ! R.VSYFR.N ! R.VSYFR.E ! R.VSYFR.D	671.351	0.00033	2	1	20.18	0	0.0072	0|0	1sequence/2sequence ! 6sequence/7sequence/30sequence/37sequence/59sequence/76sequence/81sequence ! 15sequence/33sequence ! 66sequence/67sequence/68sequence ! 69sequence		8.72	0		0	2	MASCOT		T
	R20191201755_SFEPEAK4,10443	R.VSYFR.A ! R.VSYFR.S ! R.VSYFR.N ! R.VSYFR.E ! R.VSYFR.D	671.351	0.00035	2	1	41.82	0	4.93e-05	0|0	1sequence/2sequence ! 6sequence/7sequence/30sequence/37sequence/59sequence/76sequence/81sequence ! 15sequence/33sequence ! 66sequence/67sequence/68sequence ! 69sequence		8.72	0		0	2	MASCOT		T
	R20191201755_SFEPEAK4,10743	R.VSYFR.A ! R.VSYFR.S ! R.VSYFR.N ! R.VSYFR.E ! R.VSYFR.D	671.351	0.00021	2	1	37.8	0	0.000124	0|0	1sequence/2sequence ! 6sequence/7sequence/30sequence/37sequence/59sequence/76sequence/81sequence ! 15sequence/33sequence ! 66sequence/67sequence/68sequence ! 69sequence		8.72	0		0	2	MASCOT		T
	R20191201755_SFEPEAK4,11058	R.VSYFR.A ! R.VSYFR.S ! R.VSYFR.N ! R.VSYFR.E ! R.VSYFR.D	671.351	1e-05	2	1	42.52	0	4.2e-05	0|0	1sequence/2sequence ! 6sequence/7sequence/30sequence/37sequence/59sequence/76sequence/81sequence ! 15sequence/33sequence ! 66sequence/67sequence/68sequence ! 69sequence		8.72	0		0	2	MASCOT		T
	R20191201755_SFEPEAK4,11369	R.VSYFR.A ! R.VSYFR.S ! R.VSYFR.N ! R.VSYFR.E ! R.VSYFR.D	671.351	0.00101	2	1	29.36	0	0.000869	0|0	1sequence/2sequence ! 6sequence/7sequence/30sequence/37sequence/59sequence/76sequence/81sequence ! 15sequence/33sequence ! 66sequence/67sequence/68sequence ! 69sequence		8.72	0		0	2	MASCOT		T
	R20191201755_SFEPEAK4,11693	R.VSYFR.A ! R.VSYFR.S ! R.VSYFR.N ! R.VSYFR.E ! R.VSYFR.D	671.351	0.00047	2	1	26.78	0	0.00157	0|0	1sequence/2sequence ! 6sequence/7sequence/30sequence/37sequence/59sequence/76sequence/81sequence ! 15sequence/33sequence ! 66sequence/67sequence/68sequence ! 69sequence		8.72	0		0	2	MASCOT		T
	R20191201755_SFEPEAK4,12017	R.VSYFR.A ! R.VSYFR.S ! R.VSYFR.N ! R.VSYFR.E ! R.VSYFR.D	671.351	0.00039	2	1	42.49	0	4.23e-05	0|0	1sequence/2sequence ! 6sequence/7sequence/30sequence/37sequence/59sequence/76sequence/81sequence ! 15sequence/33sequence ! 66sequence/67sequence/68sequence ! 69sequence		8.72	0		0	2	MASCOT		T
	R20191201755_SFEPEAK4,12314	R.VSYFR.A ! R.VSYFR.S ! R.VSYFR.N ! R.VSYFR.E ! R.VSYFR.D	671.351	9e-05	2	1	42.65	0	4.07e-05	0|0	1sequence/2sequence ! 6sequence/7sequence/30sequence/37sequence/59sequence/76sequence/81sequence ! 15sequence/33sequence ! 66sequence/67sequence/68sequence ! 69sequence		8.72	0		0	2	MASCOT		T
$4-1	9sequence	5	5	0.2346	27041.7	5.38
	R20191201755_SFEPEAK4,3005	K.VIHSVDR.I	825.458	0.00159	2	1	35.89	0	3.86e-05	0|0	8sequence/9sequence/11sequence		6.71	0		0	2	MASCOT		T
	R20191201755_SFEPEAK4,11336	R.FTVVGLTSWGR.G	1222.66	0.00169	2	1	34.48	0	8.91e-05	0|0	8sequence/9sequence/11sequence/87sequence		9.75	0		0	2	MASCOT		T
	R20191201755_SFEPEAK4,4977	R.GCASETPGVYAR.V	1267.57	0.00308	2	1	40.57	0	1.32e-05	0|0	8sequence/9sequence/11sequence		5.99	0		0	2	MASCOT		T
	R20191201755_SFEPEAK4,10111	R.IIDHENYDSATISNDISLLR.V	2289.14	0.00255	3	1	68.14	0	1.53e-08	0|0	9sequence		4.22	0		0	2	MASCOT		T
	R20191201755_SFEPEAK4,7834	R.QGEYPYQVSLR.R	1339.66	0.00323	2	1	56.24	0	7.13e-07	0|0	8sequence/9sequence/11sequence/86sequence/87sequence/88sequence		6	0		0	2	MASCOT		T
$5-1	28sequence	30	3	0.0717	24851.1	5.52
$5-2	74sequence	30	3	0.0518	33668.9	5.66
	R20191201755_SFEPEAK4,10252	R.AWIDAN.-	689.325	-0.0001	1	1	22.62	0	0.000821	0|0	2sequence/28sequence/74sequence		3.8	0		0	2	MASCOT		T
	R20191201755_SFEPEAK4,10654	R.AWIDAN.-	689.325	0.0008	1	1	25.12	0	0.000461	0|0	2sequence/28sequence/74sequence		3.8	0		0	2	MASCOT		T
	R20191201755_SFEPEAK4,11199	R.AWIDAN.-	689.325	-0.0005	1	1	36.28	0	4.71e-05	0|0	2sequence/28sequence/74sequence		3.8	0		0	2	MASCOT		T
	R20191201755_SFEPEAK4,12069	R.AWIDAN.-	689.325	0.0021	1	1	31.62	0	0.000103	0|0	2sequence/28sequence/74sequence		3.8	0		0	2	MASCOT		T
	R20191201755_SFEPEAK4,5463	R.LSGWGK.L ! R.LSGWGK.Q	647.351	0.00043	2	1	37.3	0	6.52e-05	0|0	1sequence/2sequence/30sequence/76sequence/77sequence ! 28sequence/74sequence		8.75	0		0	2	MASCOT		T
	R20191201755_SFEPEAK4,5667	R.LSGWGK.L ! R.LSGWGK.Q	647.351	-0.00037	2	1	38.68	0	4.74e-05	0|0	1sequence/2sequence/30sequence/76sequence/77sequence ! 28sequence/74sequence		8.75	0		0	2	MASCOT		T
	R20191201755_SFEPEAK4,5920	R.LSGWGK.L ! R.LSGWGK.Q	647.351	-0.00025	2	1	35.55	0	9.75e-05	0|0	1sequence/2sequence/30sequence/76sequence/77sequence ! 28sequence/74sequence		8.75	0		0	2	MASCOT		T
	R20191201755_SFEPEAK4,6138	R.LSGWGK.L ! R.LSGWGK.Q	647.351	0.00059	2	1	34.29	0	0.00013	0|0	1sequence/2sequence/30sequence/76sequence/77sequence ! 28sequence/74sequence		8.75	0		0	2	MASCOT		T
	R20191201755_SFEPEAK4,6451	R.LSGWGK.L ! R.LSGWGK.Q	647.351	3e-05	2	1	34.22	0	0.000132	0|0	1sequence/2sequence/30sequence/76sequence/77sequence ! 28sequence/74sequence		8.75	0		0	2	MASCOT		T
	R20191201755_SFEPEAK4,6760	R.LSGWGK.L ! R.LSGWGK.Q	647.351	1e-05	2	1	38.2	0	5.3e-05	0|0	1sequence/2sequence/30sequence/76sequence/77sequence ! 28sequence/74sequence		8.75	0		0	2	MASCOT		T
	R20191201755_SFEPEAK4,6995	R.LSGWGK.L ! R.LSGWGK.Q	647.351	0.00033	1	1	22.16	0	0.00213	0|0	1sequence/2sequence/30sequence/76sequence/77sequence ! 28sequence/74sequence		8.75	0		0	2	MASCOT		T
	R20191201755_SFEPEAK4,7129	R.LSGWGK.L ! R.LSGWGK.Q	647.351	-0.00059	2	1	37.7	0	5.94e-05	0|0	1sequence/2sequence/30sequence/76sequence/77sequence ! 28sequence/74sequence		8.75	0		0	2	MASCOT		T
	R20191201755_SFEPEAK4,7458	R.LSGWGK.L ! R.LSGWGK.Q	647.351	-0.00025	2	1	37.89	0	5.69e-05	0|0	1sequence/2sequence/30sequence/76sequence/77sequence ! 28sequence/74sequence		8.75	0		0	2	MASCOT		T
	R20191201755_SFEPEAK4,7769	R.LSGWGK.L ! R.LSGWGK.Q	647.351	1e-05	2	1	34.19	0	0.000133	0|0	1sequence/2sequence/30sequence/76sequence/77sequence ! 28sequence/74sequence		8.75	0		0	2	MASCOT		T
	R20191201755_SFEPEAK4,8108	R.LSGWGK.L ! R.LSGWGK.Q	647.351	0.00021	2	1	35.33	0	0.000103	0|0	1sequence/2sequence/30sequence/76sequence/77sequence ! 28sequence/74sequence		8.75	0		0	2	MASCOT		T
	R20191201755_SFEPEAK4,8396	R.LSGWGK.L ! R.LSGWGK.Q	647.351	0.00113	2	1	44.04	0	1.38e-05	0|0	1sequence/2sequence/30sequence/76sequence/77sequence ! 28sequence/74sequence		8.75	0		0	2	MASCOT		T
	R20191201755_SFEPEAK4,8713	R.LSGWGK.L ! R.LSGWGK.Q	647.351	0.00039	2	1	37.83	0	5.77e-05	0|0	1sequence/2sequence/30sequence/76sequence/77sequence ! 28sequence/74sequence		8.75	0		0	2	MASCOT		T
	R20191201755_SFEPEAK4,9026	R.LSGWGK.L ! R.LSGWGK.Q	647.351	0.00073	2	1	40.08	0	3.44e-05	0|0	1sequence/2sequence/30sequence/76sequence/77sequence ! 28sequence/74sequence		8.75	0		0	2	MASCOT		T
	R20191201755_SFEPEAK4,9372	R.LSGWGK.L ! R.LSGWGK.Q	647.351	0.00021	2	1	37.8	0	5.81e-05	0|0	1sequence/2sequence/30sequence/76sequence/77sequence ! 28sequence/74sequence		8.75	0		0	2	MASCOT		T
	R20191201755_SFEPEAK4,9701	R.LSGWGK.L ! R.LSGWGK.Q	647.351	0.00053	2	1	43.65	0	1.51e-05	0|0	1sequence/2sequence/30sequence/76sequence/77sequence ! 28sequence/74sequence		8.75	0		0	2	MASCOT		T
	R20191201755_SFEPEAK4,9992	R.LSGWGK.L ! R.LSGWGK.Q	647.351	0.00117	2	1	38.7	0	4.72e-05	0|0	1sequence/2sequence/30sequence/76sequence/77sequence ! 28sequence/74sequence		8.75	0		0	2	MASCOT		T
	R20191201755_SFEPEAK4,10305	R.LSGWGK.L ! R.LSGWGK.Q	647.351	0.00081	2	1	26.29	0	0.000822	0|0	1sequence/2sequence/30sequence/76sequence/77sequence ! 28sequence/74sequence		8.75	0		0	2	MASCOT		T
	R20191201755_SFEPEAK4,10608	R.LSGWGK.L ! R.LSGWGK.Q	647.351	1e-05	2	1	41.17	0	2.67e-05	0|0	1sequence/2sequence/30sequence/76sequence/77sequence ! 28sequence/74sequence		8.75	0		0	2	MASCOT		T
	R20191201755_SFEPEAK4,10964	R.LSGWGK.L ! R.LSGWGK.Q	647.351	0.00041	2	1	39.37	0	4.05e-05	0|0	1sequence/2sequence/30sequence/76sequence/77sequence ! 28sequence/74sequence		8.75	0		0	2	MASCOT		T
	R20191201755_SFEPEAK4,11267	R.LSGWGK.L ! R.LSGWGK.Q	647.351	0.00101	2	1	24.78	0	0.00116	0|0	1sequence/2sequence/30sequence/76sequence/77sequence ! 28sequence/74sequence		8.75	0		0	2	MASCOT		T
	R20191201755_SFEPEAK4,11570	R.LSGWGK.L ! R.LSGWGK.Q	647.351	-0.00039	2	1	39.7	0	3.75e-05	0|0	1sequence/2sequence/30sequence/76sequence/77sequence ! 28sequence/74sequence		8.75	0		0	2	MASCOT		T
	R20191201755_SFEPEAK4,11886	R.LSGWGK.L ! R.LSGWGK.Q	647.351	0.00067	2	1	38.37	0	5.09e-05	0|0	1sequence/2sequence/30sequence/76sequence/77sequence ! 28sequence/74sequence		8.75	0		0	2	MASCOT		T
	R20191201755_SFEPEAK4,12035	R.LSGWGK.L ! R.LSGWGK.Q	647.351	0.00133	1	1	28.83	0	0.000458	0|0	1sequence/2sequence/30sequence/76sequence/77sequence ! 28sequence/74sequence		8.75	0		0	2	MASCOT		T
	R20191201755_SFEPEAK4,12252	R.LSGWGK.L ! R.LSGWGK.Q	647.351	0.00091	2	1	27.07	0	0.000687	0|0	1sequence/2sequence/30sequence/76sequence/77sequence ! 28sequence/74sequence		8.75	0		0	2	MASCOT		T
	R20191201755_SFEPEAK4,2783	R.VSHFR.S ! R.VSHFR.A	645.347	-0.00018	2	1	24.13	0	0.00116	0|0	4sequence/5sequence/34sequence/52sequence ! 28sequence/74sequence		9.73	0		0	2	MASCOT		T
$6-1	87sequence	3	3	0.1466	24373.8	4.9
	R20191201755_SFEPEAK4,11336	R.FTVVGLTSWGR.G	1222.66	0.00169	2	1	34.48	0	8.91e-05	0|0	8sequence/9sequence/11sequence/87sequence		9.75	0		0	2	MASCOT		T
	R20191201755_SFEPEAK4,4931	R.GCAGDTPGVYAR.V	1223.55	0.0013	2	1	51.18	0	3.81e-07	0|0	87sequence		5.83	0		0	2	MASCOT		T
	R20191201755_SFEPEAK4,7834	R.QGEYPYQVSLR.R	1339.66	0.00323	2	1	56.24	0	7.13e-07	0|0	8sequence/9sequence/11sequence/86sequence/87sequence/88sequence		6	0		0	2	MASCOT		T
$7-1	7sequence	23	2	0.0882	24181.5	5.92
	R20191201755_SFEPEAK4,6545	K.TDGASDGGSNVLNQVR.T	1589.75	0.00069	2	1	46.24	0	1.19e-06	0|0	7sequence		4.21	0		0	2	MASCOT		T
	R20191201755_SFEPEAK4,5846	R.VSYFR.A ! R.VSYFR.S ! R.VSYFR.N ! R.VSYFR.E ! R.VSYFR.D	671.351	0.00057	2	1	24.54	0	0.00264	0|0	1sequence/2sequence ! 6sequence/7sequence/30sequence/37sequence/59sequence/76sequence/81sequence ! 15sequence/33sequence ! 66sequence/67sequence/68sequence ! 69sequence		8.72	0		0	2	MASCOT		T
	R20191201755_SFEPEAK4,6023	R.VSYFR.A ! R.VSYFR.S ! R.VSYFR.N ! R.VSYFR.E ! R.VSYFR.D	671.351	-7e-05	2	1	42.13	0	4.59e-05	0|0	1sequence/2sequence ! 6sequence/7sequence/30sequence/37sequence/59sequence/76sequence/81sequence ! 15sequence/33sequence ! 66sequence/67sequence/68sequence ! 69sequence		8.72	0		0	2	MASCOT		T
	R20191201755_SFEPEAK4,6302	R.VSYFR.A ! R.VSYFR.S ! R.VSYFR.N ! R.VSYFR.E ! R.VSYFR.D	671.351	0.00031	2	1	28.72	0	0.00101	0|0	1sequence/2sequence ! 6sequence/7sequence/30sequence/37sequence/59sequence/76sequence/81sequence ! 15sequence/33sequence ! 66sequence/67sequence/68sequence ! 69sequence		8.72	0		0	2	MASCOT		T
	R20191201755_SFEPEAK4,6630	R.VSYFR.A ! R.VSYFR.S ! R.VSYFR.N ! R.VSYFR.E ! R.VSYFR.D	671.351	0.00039	2	1	41.88	0	4.86e-05	0|0	1sequence/2sequence ! 6sequence/7sequence/30sequence/37sequence/59sequence/76sequence/81sequence ! 15sequence/33sequence ! 66sequence/67sequence/68sequence ! 69sequence		8.72	0		0	2	MASCOT		T
	R20191201755_SFEPEAK4,6939	R.VSYFR.A ! R.VSYFR.S ! R.VSYFR.N ! R.VSYFR.E ! R.VSYFR.D	671.351	0.00017	2	1	42	0	4.73e-05	0|0	1sequence/2sequence ! 6sequence/7sequence/30sequence/37sequence/59sequence/76sequence/81sequence ! 15sequence/33sequence ! 66sequence/67sequence/68sequence ! 69sequence		8.72	0		0	2	MASCOT		T
	R20191201755_SFEPEAK4,7278	R.VSYFR.A ! R.VSYFR.S ! R.VSYFR.N ! R.VSYFR.E ! R.VSYFR.D	671.351	-3e-05	2	1	41.93	0	4.81e-05	0|0	1sequence/2sequence ! 6sequence/7sequence/30sequence/37sequence/59sequence/76sequence/81sequence ! 15sequence/33sequence ! 66sequence/67sequence/68sequence ! 69sequence		8.72	0		0	2	MASCOT		T
	R20191201755_SFEPEAK4,7649	R.VSYFR.A ! R.VSYFR.S ! R.VSYFR.N ! R.VSYFR.E ! R.VSYFR.D	671.351	0.00119	2	1	42.28	0	4.44e-05	0|0	1sequence/2sequence ! 6sequence/7sequence/30sequence/37sequence/59sequence/76sequence/81sequence ! 15sequence/33sequence ! 66sequence/67sequence/68sequence ! 69sequence		8.72	0		0	2	MASCOT		T
	R20191201755_SFEPEAK4,7996	R.VSYFR.A ! R.VSYFR.S ! R.VSYFR.N ! R.VSYFR.E ! R.VSYFR.D	671.351	0.00021	2	1	42.36	0	4.36e-05	0|0	1sequence/2sequence ! 6sequence/7sequence/30sequence/37sequence/59sequence/76sequence/81sequence ! 15sequence/33sequence ! 66sequence/67sequence/68sequence ! 69sequence		8.72	0		0	2	MASCOT		T
	R20191201755_SFEPEAK4,8232	R.VSYFR.A ! R.VSYFR.S ! R.VSYFR.N ! R.VSYFR.E ! R.VSYFR.D	671.351	0.00075	2	1	37.49	0	0.000134	0|0	1sequence/2sequence ! 6sequence/7sequence/30sequence/37sequence/59sequence/76sequence/81sequence ! 15sequence/33sequence ! 66sequence/67sequence/68sequence ! 69sequence		8.72	0		0	2	MASCOT		T
	R20191201755_SFEPEAK4,8550	R.VSYFR.A ! R.VSYFR.S ! R.VSYFR.N ! R.VSYFR.E ! R.VSYFR.D	671.351	-0.00047	2	1	42.28	0	4.44e-05	0|0	1sequence/2sequence ! 6sequence/7sequence/30sequence/37sequence/59sequence/76sequence/81sequence ! 15sequence/33sequence ! 66sequence/67sequence/68sequence ! 69sequence		8.72	0		0	2	MASCOT		T
	R20191201755_SFEPEAK4,8877	R.VSYFR.A ! R.VSYFR.S ! R.VSYFR.N ! R.VSYFR.E ! R.VSYFR.D	671.351	5e-05	2	1	42.28	0	4.44e-05	0|0	1sequence/2sequence ! 6sequence/7sequence/30sequence/37sequence/59sequence/76sequence/81sequence ! 15sequence/33sequence ! 66sequence/67sequence/68sequence ! 69sequence		8.72	0		0	2	MASCOT		T
	R20191201755_SFEPEAK4,9192	R.VSYFR.A ! R.VSYFR.S ! R.VSYFR.N ! R.VSYFR.E ! R.VSYFR.D	671.351	0.00085	2	1	26.48	0	0.00169	0|0	1sequence/2sequence ! 6sequence/7sequence/30sequence/37sequence/59sequence/76sequence/81sequence ! 15sequence/33sequence ! 66sequence/67sequence/68sequence ! 69sequence		8.72	0		0	2	MASCOT		T
	R20191201755_SFEPEAK4,9532	R.VSYFR.A ! R.VSYFR.S ! R.VSYFR.N ! R.VSYFR.E ! R.VSYFR.D	671.351	-0.00019	2	1	26.7	0	0.0016	0|0	1sequence/2sequence ! 6sequence/7sequence/30sequence/37sequence/59sequence/76sequence/81sequence ! 15sequence/33sequence ! 66sequence/67sequence/68sequence ! 69sequence		8.72	0		0	2	MASCOT		T
	R20191201755_SFEPEAK4,9841	R.VSYFR.A ! R.VSYFR.S ! R.VSYFR.N ! R.VSYFR.E ! R.VSYFR.D	671.351	0.00059	2	1	42.41	0	4.31e-05	0|0	1sequence/2sequence ! 6sequence/7sequence/30sequence/37sequence/59sequence/76sequence/81sequence ! 15sequence/33sequence ! 66sequence/67sequence/68sequence ! 69sequence		8.72	0		0	2	MASCOT		T
	R20191201755_SFEPEAK4,10142	R.VSYFR.A ! R.VSYFR.S ! R.VSYFR.N ! R.VSYFR.E ! R.VSYFR.D	671.351	0.00033	2	1	20.18	0	0.0072	0|0	1sequence/2sequence ! 6sequence/7sequence/30sequence/37sequence/59sequence/76sequence/81sequence ! 15sequence/33sequence ! 66sequence/67sequence/68sequence ! 69sequence		8.72	0		0	2	MASCOT		T
	R20191201755_SFEPEAK4,10443	R.VSYFR.A ! R.VSYFR.S ! R.VSYFR.N ! R.VSYFR.E ! R.VSYFR.D	671.351	0.00035	2	1	41.82	0	4.93e-05	0|0	1sequence/2sequence ! 6sequence/7sequence/30sequence/37sequence/59sequence/76sequence/81sequence ! 15sequence/33sequence ! 66sequence/67sequence/68sequence ! 69sequence		8.72	0		0	2	MASCOT		T
	R20191201755_SFEPEAK4,10743	R.VSYFR.A ! R.VSYFR.S ! R.VSYFR.N ! R.VSYFR.E ! R.VSYFR.D	671.351	0.00021	2	1	37.8	0	0.000124	0|0	1sequence/2sequence ! 6sequence/7sequence/30sequence/37sequence/59sequence/76sequence/81sequence ! 15sequence/33sequence ! 66sequence/67sequence/68sequence ! 69sequence		8.72	0		0	2	MASCOT		T
	R20191201755_SFEPEAK4,11058	R.VSYFR.A ! R.VSYFR.S ! R.VSYFR.N ! R.VSYFR.E ! R.VSYFR.D	671.351	1e-05	2	1	42.52	0	4.2e-05	0|0	1sequence/2sequence ! 6sequence/7sequence/30sequence/37sequence/59sequence/76sequence/81sequence ! 15sequence/33sequence ! 66sequence/67sequence/68sequence ! 69sequence		8.72	0		0	2	MASCOT		T
	R20191201755_SFEPEAK4,11369	R.VSYFR.A ! R.VSYFR.S ! R.VSYFR.N ! R.VSYFR.E ! R.VSYFR.D	671.351	0.00101	2	1	29.36	0	0.000869	0|0	1sequence/2sequence ! 6sequence/7sequence/30sequence/37sequence/59sequence/76sequence/81sequence ! 15sequence/33sequence ! 66sequence/67sequence/68sequence ! 69sequence		8.72	0		0	2	MASCOT		T
	R20191201755_SFEPEAK4,11693	R.VSYFR.A ! R.VSYFR.S ! R.VSYFR.N ! R.VSYFR.E ! R.VSYFR.D	671.351	0.00047	2	1	26.78	0	0.00157	0|0	1sequence/2sequence ! 6sequence/7sequence/30sequence/37sequence/59sequence/76sequence/81sequence ! 15sequence/33sequence ! 66sequence/67sequence/68sequence ! 69sequence		8.72	0		0	2	MASCOT		T
	R20191201755_SFEPEAK4,12017	R.VSYFR.A ! R.VSYFR.S ! R.VSYFR.N ! R.VSYFR.E ! R.VSYFR.D	671.351	0.00039	2	1	42.49	0	4.23e-05	0|0	1sequence/2sequence ! 6sequence/7sequence/30sequence/37sequence/59sequence/76sequence/81sequence ! 15sequence/33sequence ! 66sequence/67sequence/68sequence ! 69sequence		8.72	0		0	2	MASCOT		T
	R20191201755_SFEPEAK4,12314	R.VSYFR.A ! R.VSYFR.S ! R.VSYFR.N ! R.VSYFR.E ! R.VSYFR.D	671.351	9e-05	2	1	42.65	0	4.07e-05	0|0	1sequence/2sequence ! 6sequence/7sequence/30sequence/37sequence/59sequence/76sequence/81sequence ! 15sequence/33sequence ! 66sequence/67sequence/68sequence ! 69sequence		8.72	0		0	2	MASCOT		T
$8-1	4sequence	4	2	0.0672	24925.5	5.38
$8-2	5sequence	4	2	0.0669	25039.6	5.38
$8-3	34sequence	4	2	0.0669	25021.5	5.38
$8-4	52sequence	4	2	0.0597	28316.5	5.55
	R20191201755_SFEPEAK4,3074	K.ALTAAHCTEGR.E ! R.ALTAAHCTEGR.S ! K.ALTAAHCTEGR.D	1186.56	-0.00173	3	1	45.63	0	9.57e-06	0|0	1sequence/2sequence ! 4sequence/5sequence/34sequence/52sequence ! 30sequence		6.78	0		0	2	MASCOT		T
	R20191201755_SFEPEAK4,3082	K.ALTAAHCTEGR.E ! R.ALTAAHCTEGR.S ! K.ALTAAHCTEGR.D	1186.56	-0.00064	2	1	56.69	0	7.5e-07	0|0	1sequence/2sequence ! 4sequence/5sequence/34sequence/52sequence ! 30sequence		6.78	0		0	2	MASCOT		T
	R20191201755_SFEPEAK4,3287	K.ALTAAHCTEGR.E ! R.ALTAAHCTEGR.S ! K.ALTAAHCTEGR.D	1186.56	0.0018	2	1	38.12	0	5.4e-05	0|0	1sequence/2sequence ! 4sequence/5sequence/34sequence/52sequence ! 30sequence		6.78	0		0	2	MASCOT		T
	R20191201755_SFEPEAK4,2783	R.VSHFR.S ! R.VSHFR.A	645.347	-0.00018	2	1	24.13	0	0.00116	0|0	4sequence/5sequence/34sequence/52sequence ! 28sequence/74sequence		9.73	0		0	2	MASCOT		T
$9-1	22sequence	3	1	0.0201	27439.7	5.59
$9-2	20sequence	3	1	0.0201	27381.8	6.05
$9-3	42sequence	3	1	0.021	24297.4	6.37
$9-4	54sequence	3	1	0.0316	17456.5	4.79
	R20191201755_SFEPEAK4,4255	R.VSYYR.N ! R.VSYYR.S	687.346	0.00081	2	1	28.64	0	0.000274	0|0	20sequence/22sequence/54sequence ! 42sequence		8.56	0		0	2	MASCOT		T
	R20191201755_SFEPEAK4,4797	R.VSYYR.N ! R.VSYYR.S	687.346	1e-05	2	1	42.83	0	1.04e-05	0|0	20sequence/22sequence/54sequence ! 42sequence		8.56	0		0	2	MASCOT		T
	R20191201755_SFEPEAK4,5406	R.VSYYR.N ! R.VSYYR.S	687.346	0.00085	2	1	24.46	0	0.000716	0|0	20sequence/22sequence/54sequence ! 42sequence		8.56	0		0	2	MASCOT		T
$10-1	40sequence	1	1	0.0472	25064.7	5.02
	R20191201755_SFEPEAK4,9505	R.EHEYPFQISLR.R	1418.71	-0.00046	3	1	36.36	0	1.16e-05	0|0	40sequence		5.4	0		0	2	MASCOT		T
$11-1	53sequence	1	1	0.0309	21003.1	4.57
	R20191201755_SFEPEAK4,7648	R.YNAWIR.X	822.426	0.00105	2	1	30.53	0	4.43e-05	0|0	53sequence		8.75	0		0	2	MASCOT		T
----- summary -----
Total protein	: 18
Total protein group	: 11
UniPepCount	ProteinGroupCount	Percent	ProteinCount	Percent
1	3	0.2727	6	0.3333
2	2	0.1818	5	0.2778
3	2	0.1818	3	0.1667
5	3	0.2727	3	0.1667
6	1	0.0909	1	0.0556
