# Supplementary material for: A facultative plasminogen-independent thrombolytic enzyme from Sipunculus nudus
Source: Nat Commun. 2025 Apr 24;16:3852. doi: 10.1038/s41467-025-58915-y (PMC12022309; doi:10.1038/s41467-025-58915-y)
Supplement: Supplementary file 4 — Supplementary Data 2 [file 41467_2025_58915_MOESM4_ESM.xlsx]

## Sheet: F021253
	Reference	PepCount	UniquePepCount	CoverPercent	MW	PI
	FileScan	Sequence	MH+	Diff(MH+)	Charge	Rank	Score	DeltaScore	ExpectValue	Ions	Reference	DIFF_MODIFIED_CANDIDATE	PI	MissCleavage	Modification	MatchedTIC	NumProteaseTermini	Engine	Tag	Decoy
$1-1	15	182	7	0.2539	27176.8	5.02
$1-2	2	182	7	0.25	27403.1	4.99
$1-3	3	182	7	0.2444	28054.7	4.99
	R20210200372_P4,31387	K.LHGADDGIADTLQYVVTTVR.S	2144.1	-0.00608	3	1	41.74	0	1.34e-05	0|0	2/3/15/19		4.41	0		0	2	MASCOT		T
	R20210200372_P4,4566	R.ALTAAHCTEGR.S ! K.ALTAAHCTEGR.E ! K.ALTAAHCTEGR.D	1186.56	-0.0176	2	1	30.88	0	0.000286	0|0	1/18/33 ! 2/3/15 ! 19		6.78	0		0	2	MASCOT		T
	R20210200372_P4,4852	R.ALTAAHCTEGR.S ! K.ALTAAHCTEGR.E ! K.ALTAAHCTEGR.D	1186.56	-0.0011	3	1	42.92	0	1.79e-05	0|0	1/18/33 ! 2/3/15 ! 19		6.78	0		0	2	MASCOT		T
	R20210200372_P4,4853	R.ALTAAHCTEGR.S ! K.ALTAAHCTEGR.E ! K.ALTAAHCTEGR.D	1186.56	-0.00102	2	1	53.96	0	1.41e-06	0|0	1/18/33 ! 2/3/15 ! 19		6.78	0		0	2	MASCOT		T
	R20210200372_P4,5098	R.ALTAAHCTEGR.S ! K.ALTAAHCTEGR.E ! K.ALTAAHCTEGR.D	1186.56	-0.00149	3	1	44.24	0	1.32e-05	0|0	1/18/33 ! 2/3/15 ! 19		6.78	0		0	2	MASCOT		T
	R20210200372_P4,5101	R.ALTAAHCTEGR.S ! K.ALTAAHCTEGR.E ! K.ALTAAHCTEGR.D	1186.56	-0.0024	2	1	55.21	0	1.05e-06	0|0	1/18/33 ! 2/3/15 ! 19		6.78	0		0	2	MASCOT		T
	R20210200372_P4,5353	R.ALTAAHCTEGR.S ! K.ALTAAHCTEGR.E ! K.ALTAAHCTEGR.D	1186.56	0.00226	3	1	42.77	0	1.85e-05	0|0	1/18/33 ! 2/3/15 ! 19		6.78	0		0	2	MASCOT		T
	R20210200372_P4,5781	R.ALTAAHCTEGR.S ! K.ALTAAHCTEGR.E ! K.ALTAAHCTEGR.D	1186.56	0.00187	3	1	27.23	0	0.000662	0|0	1/18/33 ! 2/3/15 ! 19		6.78	0		0	2	MASCOT		T
	R20210200372_P4,6481	R.ALTAAHCTEGR.S ! K.ALTAAHCTEGR.E ! K.ALTAAHCTEGR.D	1186.56	-0.0086	2	1	40.11	0	3.41e-05	0|0	1/18/33 ! 2/3/15 ! 19		6.78	0		0	2	MASCOT		T
	R20210200372_P4,31321	R.ALTAAHCTEGR.S ! K.ALTAAHCTEGR.E ! K.ALTAAHCTEGR.D	1186.56	-0.00173	3	1	44.33	0	1.29e-05	0|0	1/18/33 ! 2/3/15 ! 19		6.78	0		0	2	MASCOT		T
	R20210200372_P4,31326	R.ALTAAHCTEGR.S ! K.ALTAAHCTEGR.E ! K.ALTAAHCTEGR.D	1186.56	0	2	1	67.54	0	6.17e-08	0|0	1/18/33 ! 2/3/15 ! 19		6.78	0		0	2	MASCOT		T
	R20210200372_P4,31604	R.ALTAAHCTEGR.S ! K.ALTAAHCTEGR.E ! K.ALTAAHCTEGR.D	1186.56	0.00046	3	1	42.87	0	1.81e-05	0|0	1/18/33 ! 2/3/15 ! 19		6.78	0		0	2	MASCOT		T
	R20210200372_P4,31832	R.ALTAAHCTEGR.S ! K.ALTAAHCTEGR.E ! K.ALTAAHCTEGR.D	1186.56	-0.00074	3	1	21.02	0	0.00277	0|0	1/18/33 ! 2/3/15 ! 19		6.78	0		0	2	MASCOT		T
	R20210200372_P4,32057	R.ALTAAHCTEGR.S ! K.ALTAAHCTEGR.E ! K.ALTAAHCTEGR.D	1186.56	-0.002	3	1	30.32	0	0.000325	0|0	1/18/33 ! 2/3/15 ! 19		6.78	0		0	2	MASCOT		T
	R20210200372_P4,17850	R.AWIDAN.-	689.325	0.00024	2	1	31.27	0	0.000187	0|0	2/3/15/28/91		3.8	0		0	2	MASCOT		T
	R20210200372_P4,18091	R.AWIDAN.-	689.325	0.00058	2	1	28.39	0	0.000362	0|0	2/3/15/28/91		3.8	0		0	2	MASCOT		T
	R20210200372_P4,18348	R.AWIDAN.-	689.325	0.0002	2	1	40.21	0	2.38e-05	0|0	2/3/15/28/91		3.8	0		0	2	MASCOT		T
	R20210200372_P4,18643	R.AWIDAN.-	689.325	0.00034	2	1	30.92	0	0.000202	0|0	2/3/15/28/91		3.8	0		0	2	MASCOT		T
	R20210200372_P4,18925	R.AWIDAN.-	689.325	0.00016	2	1	21.9	0	0.00161	0|0	2/3/15/28/91		3.8	0		0	2	MASCOT		T
	R20210200372_P4,19222	R.AWIDAN.-	689.325	0.00026	2	1	30.61	0	0.000217	0|0	2/3/15/28/91		3.8	0		0	2	MASCOT		T
	R20210200372_P4,19514	R.AWIDAN.-	689.325	0.00036	2	1	30.74	0	0.000211	0|0	2/3/15/28/91		3.8	0		0	2	MASCOT		T
	R20210200372_P4,19803	R.AWIDAN.-	689.325	2e-05	2	1	40.03	0	2.48e-05	0|0	2/3/15/28/91		3.8	0		0	2	MASCOT		T
	R20210200372_P4,20092	R.AWIDAN.-	689.325	0.00044	2	1	40.02	0	2.49e-05	0|0	2/3/15/28/91		3.8	0		0	2	MASCOT		T
	R20210200372_P4,20359	R.AWIDAN.-	689.325	-0.0001	2	1	31.11	0	0.000194	0|0	2/3/15/28/91		3.8	0		0	2	MASCOT		T
	R20210200372_P4,20611	R.AWIDAN.-	689.325	-0.00028	2	1	23.01	0	0.00125	0|0	2/3/15/28/91		3.8	0		0	2	MASCOT		T
	R20210200372_P4,20858	R.AWIDAN.-	689.325	-0.00014	2	1	35.19	0	7.57e-05	0|0	2/3/15/28/91		3.8	0		0	2	MASCOT		T
	R20210200372_P4,21094	R.AWIDAN.-	689.325	0.00098	2	1	31.05	0	0.000196	0|0	2/3/15/28/91		3.8	0		0	2	MASCOT		T
	R20210200372_P4,21327	R.AWIDAN.-	689.325	-2e-05	2	1	28.98	0	0.000316	0|0	2/3/15/28/91		3.8	0		0	2	MASCOT		T
	R20210200372_P4,21564	R.AWIDAN.-	689.325	-0.00052	2	1	40.11	0	2.44e-05	0|0	2/3/15/28/91		3.8	0		0	2	MASCOT		T
	R20210200372_P4,21804	R.AWIDAN.-	689.325	-0.00048	2	1	31.13	0	0.000193	0|0	2/3/15/28/91		3.8	0		0	2	MASCOT		T
	R20210200372_P4,22040	R.AWIDAN.-	689.325	0.00058	2	1	31.09	0	0.000195	0|0	2/3/15/28/91		3.8	0		0	2	MASCOT		T
	R20210200372_P4,22277	R.AWIDAN.-	689.325	0.00078	2	1	40.23	0	2.37e-05	0|0	2/3/15/28/91		3.8	0		0	2	MASCOT		T
	R20210200372_P4,22763	R.AWIDAN.-	689.325	0.0001	2	1	39.99	0	2.51e-05	0|0	2/3/15/28/91		3.8	0		0	2	MASCOT		T
	R20210200372_P4,23014	R.AWIDAN.-	689.325	0.00054	2	1	35.13	0	7.67e-05	0|0	2/3/15/28/91		3.8	0		0	2	MASCOT		T
	R20210200372_P4,23280	R.AWIDAN.-	689.325	0.0001	2	1	30.75	0	0.00021	0|0	2/3/15/28/91		3.8	0		0	2	MASCOT		T
	R20210200372_P4,23555	R.AWIDAN.-	689.325	0.00036	2	1	22.58	0	0.00138	0|0	2/3/15/28/91		3.8	0		0	2	MASCOT		T
	R20210200372_P4,24134	R.AWIDAN.-	689.325	0.00038	2	1	21.19	0	0.0019	0|0	2/3/15/28/91		3.8	0		0	2	MASCOT		T
	R20210200372_P4,24435	R.AWIDAN.-	689.325	-2e-05	2	1	23.4	0	0.00114	0|0	2/3/15/28/91		3.8	0		0	2	MASCOT		T
	R20210200372_P4,26378	R.AWIDAN.-	689.325	0.00016	2	1	20.06	0	0.00247	0|0	2/3/15/28/91		3.8	0		0	2	MASCOT		T
	R20210200372_P4,28071	R.AWIDAN.-	689.325	0.00102	2	1	21.15	0	0.00192	0|0	2/3/15/28/91		3.8	0		0	2	MASCOT		T
	R20210200372_P4,28411	R.AWIDAN.-	689.325	0.00034	2	1	23.77	0	0.00105	0|0	2/3/15/28/91		3.8	0		0	2	MASCOT		T
	R20210200372_P4,29611	R.AWIDAN.-	689.325	-0.0013	1	1	40.72	0	2.12e-05	0|0	2/3/15/28/91		3.8	0		0	2	MASCOT		T
	R20210200372_P4,4878	R.IVGGQDATR.G	916.485	-0.00135	2	1	59.73	0	3.19e-07	0|0	2/3/15/92/93		5.84	0		0	2	MASCOT		T
	R20210200372_P4,4889	R.IVGGQDATR.G	916.485	-0.00205	2	1	75.91	0	7.69e-09	0|0	2/3/15/92/93		5.84	0		0	2	MASCOT		T
	R20210200372_P4,5128	R.IVGGQDATR.G	916.485	3e-05	2	1	60.63	0	2.59e-07	0|0	2/3/15/92/93		5.84	0		0	2	MASCOT		T
	R20210200372_P4,5381	R.IVGGQDATR.G	916.485	0.00069	2	1	62.28	0	1.77e-07	0|0	2/3/15/92/93		5.84	0		0	2	MASCOT		T
	R20210200372_P4,5634	R.IVGGQDATR.G	916.485	0.00055	2	1	58.13	0	4.61e-07	0|0	2/3/15/92/93		5.84	0		0	2	MASCOT		T
	R20210200372_P4,5897	R.IVGGQDATR.G	916.485	0.00059	2	1	59.02	0	3.76e-07	0|0	2/3/15/92/93		5.84	0		0	2	MASCOT		T
	R20210200372_P4,6155	R.IVGGQDATR.G	916.485	0.00075	2	1	60.11	0	2.92e-07	0|0	2/3/15/92/93		5.84	0		0	2	MASCOT		T
	R20210200372_P4,6410	R.IVGGQDATR.G	916.485	0.00055	2	1	60.12	0	2.92e-07	0|0	2/3/15/92/93		5.84	0		0	2	MASCOT		T
	R20210200372_P4,6885	R.IVGGQDATR.G	916.485	-0.00043	2	1	45.15	0	9.16e-06	0|0	2/3/15/92/93		5.84	0		0	2	MASCOT		T
	R20210200372_P4,7138	R.IVGGQDATR.G	916.485	0.00051	2	1	51.59	0	2.08e-06	0|0	2/3/15/92/93		5.84	0		0	2	MASCOT		T
	R20210200372_P4,7432	R.IVGGQDATR.G	916.485	0.00153	2	1	29.48	0	0.000338	0|0	2/3/15/92/93		5.84	0		0	2	MASCOT		T
	R20210200372_P4,7694	R.IVGGQDATR.G	916.485	0.00043	2	1	59.97	0	3.02e-07	0|0	2/3/15/92/93		5.84	0		0	2	MASCOT		T
	R20210200372_P4,7965	R.IVGGQDATR.G	916.485	0.00071	2	1	59.97	0	3.02e-07	0|0	2/3/15/92/93		5.84	0		0	2	MASCOT		T
	R20210200372_P4,8228	R.IVGGQDATR.G	916.485	0.00097	2	1	59.76	0	3.17e-07	0|0	2/3/15/92/93		5.84	0		0	2	MASCOT		T
	R20210200372_P4,8482	R.IVGGQDATR.G	916.485	0.00069	2	1	42.38	0	1.73e-05	0|0	2/3/15/92/93		5.84	0		0	2	MASCOT		T
	R20210200372_P4,8740	R.IVGGQDATR.G	916.485	-0.00085	2	1	36.67	0	6.46e-05	0|0	2/3/15/92/93		5.84	0		0	2	MASCOT		T
	R20210200372_P4,8988	R.IVGGQDATR.G	916.485	0.00087	2	1	47.58	0	5.24e-06	0|0	2/3/15/92/93		5.84	0		0	2	MASCOT		T
	R20210200372_P4,9365	R.IVGGQDATR.G	916.485	0.00021	2	1	39.74	0	3.19e-05	0|0	2/3/15/92/93		5.84	0		0	2	MASCOT		T
	R20210200372_P4,9621	R.IVGGQDATR.G	916.485	0.00039	2	1	60.11	0	2.92e-07	0|0	2/3/15/92/93		5.84	0		0	2	MASCOT		T
	R20210200372_P4,9879	R.IVGGQDATR.G	916.485	0.00019	2	1	59.94	0	3.04e-07	0|0	2/3/15/92/93		5.84	0		0	2	MASCOT		T
	R20210200372_P4,10673	R.IVGGQDATR.G	916.485	0.00149	2	1	59.78	0	3.16e-07	0|0	2/3/15/92/93		5.84	0		0	2	MASCOT		T
	R20210200372_P4,10914	R.IVGGQDATR.G	916.485	-0.00065	2	1	49.86	0	3.1e-06	0|0	2/3/15/92/93		5.84	0		0	2	MASCOT		T
	R20210200372_P4,11158	R.IVGGQDATR.G	916.485	-5e-05	2	1	61.12	0	2.32e-07	0|0	2/3/15/92/93		5.84	0		0	2	MASCOT		T
	R20210200372_P4,11410	R.IVGGQDATR.G	916.485	0.00103	2	1	46.84	0	6.21e-06	0|0	2/3/15/92/93		5.84	0		0	2	MASCOT		T
	R20210200372_P4,11659	R.IVGGQDATR.G	916.485	0.00073	2	1	50.11	0	2.92e-06	0|0	2/3/15/92/93		5.84	0		0	2	MASCOT		T
	R20210200372_P4,11914	R.IVGGQDATR.G	916.485	0.00075	2	1	51.5	0	2.12e-06	0|0	2/3/15/92/93		5.84	0		0	2	MASCOT		T
	R20210200372_P4,12181	R.IVGGQDATR.G	916.485	7e-05	2	1	37.63	0	5.18e-05	0|0	2/3/15/92/93		5.84	0		0	2	MASCOT		T
	R20210200372_P4,12426	R.IVGGQDATR.G	916.485	0.00063	2	1	47.16	0	5.77e-06	0|0	2/3/15/92/93		5.84	0		0	2	MASCOT		T
	R20210200372_P4,12817	R.IVGGQDATR.G	916.485	-0.00169	2	1	27.44	0	0.000541	0|0	2/3/15/92/93		5.84	0		0	2	MASCOT		T
	R20210200372_P4,13067	R.IVGGQDATR.G	916.485	0.00055	2	1	42.94	0	1.52e-05	0|0	2/3/15/92/93		5.84	0		0	2	MASCOT		T
	R20210200372_P4,13309	R.IVGGQDATR.G	916.485	0.00035	2	1	34.19	0	0.000114	0|0	2/3/15/92/93		5.84	0		0	2	MASCOT		T
	R20210200372_P4,13553	R.IVGGQDATR.G	916.485	-7e-05	2	1	38.45	0	4.29e-05	0|0	2/3/15/92/93		5.84	0		0	2	MASCOT		T
	R20210200372_P4,13801	R.IVGGQDATR.G	916.485	0.00061	2	1	32.81	0	0.000157	0|0	2/3/15/92/93		5.84	0		0	2	MASCOT		T
	R20210200372_P4,14318	R.IVGGQDATR.G	916.485	0.00039	2	1	42.87	0	1.55e-05	0|0	2/3/15/92/93		5.84	0		0	2	MASCOT		T
	R20210200372_P4,14563	R.IVGGQDATR.G	916.485	-7e-05	2	1	28.39	0	0.000435	0|0	2/3/15/92/93		5.84	0		0	2	MASCOT		T
	R20210200372_P4,14883	R.IVGGQDATR.G	916.485	0.00013	2	1	30.18	0	0.000288	0|0	2/3/15/92/93		5.84	0		0	2	MASCOT		T
	R20210200372_P4,15138	R.IVGGQDATR.G	916.485	0.00035	2	1	43.37	0	1.38e-05	0|0	2/3/15/92/93		5.84	0		0	2	MASCOT		T
	R20210200372_P4,15409	R.IVGGQDATR.G	916.485	-0.00021	2	1	40.88	0	2.45e-05	0|0	2/3/15/92/93		5.84	0		0	2	MASCOT		T
	R20210200372_P4,15664	R.IVGGQDATR.G	916.485	0.00035	2	1	30.76	0	0.000252	0|0	2/3/15/92/93		5.84	0		0	2	MASCOT		T
	R20210200372_P4,15916	R.IVGGQDATR.G	916.485	0.00015	2	1	29.24	0	0.000357	0|0	2/3/15/92/93		5.84	0		0	2	MASCOT		T
	R20210200372_P4,16164	R.IVGGQDATR.G	916.485	-0.00019	2	1	37.04	0	5.93e-05	0|0	2/3/15/92/93		5.84	0		0	2	MASCOT		T
	R20210200372_P4,16426	R.IVGGQDATR.G	916.485	0.00013	2	1	34.99	0	9.51e-05	0|0	2/3/15/92/93		5.84	0		0	2	MASCOT		T
	R20210200372_P4,16689	R.IVGGQDATR.G	916.485	0.00075	2	1	26	0	0.000754	0|0	2/3/15/92/93		5.84	0		0	2	MASCOT		T
	R20210200372_P4,16955	R.IVGGQDATR.G	916.485	-0.00125	2	1	34.83	0	9.87e-05	0|0	2/3/15/92/93		5.84	0		0	2	MASCOT		T
	R20210200372_P4,17225	R.IVGGQDATR.G	916.485	-0.00045	2	1	53.18	0	1.44e-06	0|0	2/3/15/92/93		5.84	0		0	2	MASCOT		T
	R20210200372_P4,17492	R.IVGGQDATR.G	916.485	-0.00111	2	1	35.58	0	8.3e-05	0|0	2/3/15/92/93		5.84	0		0	2	MASCOT		T
	R20210200372_P4,17763	R.IVGGQDATR.G	916.485	-0.00105	2	1	33.52	0	0.000133	0|0	2/3/15/92/93		5.84	0		0	2	MASCOT		T
	R20210200372_P4,18300	R.IVGGQDATR.G	916.485	0.00095	2	1	27.17	0	0.000576	0|0	2/3/15/92/93		5.84	0		0	2	MASCOT		T
	R20210200372_P4,18963	R.IVGGQDATR.G	916.485	-5e-05	2	1	40.67	0	2.57e-05	0|0	2/3/15/92/93		5.84	0		0	2	MASCOT		T
	R20210200372_P4,19359	R.IVGGQDATR.G	916.485	0.00075	2	1	31.39	0	0.000218	0|0	2/3/15/92/93		5.84	0		0	2	MASCOT		T
	R20210200372_P4,19804	R.IVGGQDATR.G	916.485	0.00075	2	1	46.77	0	6.31e-06	0|0	2/3/15/92/93		5.84	0		0	2	MASCOT		T
	R20210200372_P4,21753	R.IVGGQDATR.G	916.485	0.00155	2	1	31.48	0	0.000213	0|0	2/3/15/92/93		5.84	0		0	2	MASCOT		T
	R20210200372_P4,21991	R.IVGGQDATR.G	916.485	0.00055	2	1	41.37	0	2.19e-05	0|0	2/3/15/92/93		5.84	0		0	2	MASCOT		T
	R20210200372_P4,22227	R.IVGGQDATR.G	916.485	0.00035	2	1	59.46	0	3.4e-07	0|0	2/3/15/92/93		5.84	0		0	2	MASCOT		T
	R20210200372_P4,22466	R.IVGGQDATR.G	916.485	-0.00205	2	1	59.7	0	3.21e-07	0|0	2/3/15/92/93		5.84	0		0	2	MASCOT		T
	R20210200372_P4,22711	R.IVGGQDATR.G	916.485	0.00137	2	1	59.99	0	3.01e-07	0|0	2/3/15/92/93		5.84	0		0	2	MASCOT		T
	R20210200372_P4,22964	R.IVGGQDATR.G	916.485	-5e-05	2	1	44.66	0	1.03e-05	0|0	2/3/15/92/93		5.84	0		0	2	MASCOT		T
	R20210200372_P4,23224	R.IVGGQDATR.G	916.485	-0.00023	2	1	63.22	0	1.43e-07	0|0	2/3/15/92/93		5.84	0		0	2	MASCOT		T
	R20210200372_P4,23498	R.IVGGQDATR.G	916.485	-3e-05	2	1	47.38	0	5.48e-06	0|0	2/3/15/92/93		5.84	0		0	2	MASCOT		T
	R20210200372_P4,23779	R.IVGGQDATR.G	916.485	-0.00065	2	1	60.1	0	2.93e-07	0|0	2/3/15/92/93		5.84	0		0	2	MASCOT		T
	R20210200372_P4,24076	R.IVGGQDATR.G	916.485	-1e-05	2	1	47.62	0	5.19e-06	0|0	2/3/15/92/93		5.84	0		0	2	MASCOT		T
	R20210200372_P4,24376	R.IVGGQDATR.G	916.485	0.00015	2	1	20.34	0	0.00277	0|0	2/3/15/92/93		5.84	0		0	2	MASCOT		T
	R20210200372_P4,30341	R.IVGGQDATR.G	916.485	-0.00061	2	1	44.87	0	9.78e-06	0|0	2/3/15/92/93		5.84	0		0	2	MASCOT		T
	R20210200372_P4,30645	R.IVGGQDATR.G	916.485	0.00123	3	1	35.16	0	9.14e-05	0|0	2/3/15/92/93		5.84	0		0	2	MASCOT		T
	R20210200372_P4,30672	R.IVGGQDATR.G	916.485	-0.00081	2	1	71.03	0	2.37e-08	0|0	2/3/15/92/93		5.84	0		0	2	MASCOT		T
	R20210200372_P4,30988	R.IVGGQDATR.G	916.485	-0.00045	2	1	55.88	0	7.75e-07	0|0	2/3/15/92/93		5.84	0		0	2	MASCOT		T
	R20210200372_P4,31540	R.IVGGQDATR.G	916.485	-0.00105	2	1	60.16	0	2.89e-07	0|0	2/3/15/92/93		5.84	0		0	2	MASCOT		T
	R20210200372_P4,31995	R.IVGGQDATR.G	916.485	-0.00137	2	1	60.3	0	2.8e-07	0|0	2/3/15/92/93		5.84	0		0	2	MASCOT		T
	R20210200372_P4,32220	R.IVGGQDATR.G	916.485	0.00021	2	1	60.83	0	2.48e-07	0|0	2/3/15/92/93		5.84	0		0	2	MASCOT		T
	R20210200372_P4,32443	R.IVGGQDATR.G	916.485	-0.00113	2	1	65.17	0	9.12e-08	0|0	2/3/15/92/93		5.84	0		0	2	MASCOT		T
	R20210200372_P4,32664	R.IVGGQDATR.G	916.485	-0.00061	2	1	61.55	0	2.1e-07	0|0	2/3/15/92/93		5.84	0		0	2	MASCOT		T
	R20210200372_P4,32887	R.IVGGQDATR.G	916.485	-0.00109	2	1	60.19	0	2.87e-07	0|0	2/3/15/92/93		5.84	0		0	2	MASCOT		T
	R20210200372_P4,33109	R.IVGGQDATR.G	916.485	-0.00045	2	1	53.34	0	1.39e-06	0|0	2/3/15/92/93		5.84	0		0	2	MASCOT		T
	R20210200372_P4,33331	R.IVGGQDATR.G	916.485	-0.00227	2	1	60.07	0	2.95e-07	0|0	2/3/15/92/93		5.84	0		0	2	MASCOT		T
	R20210200372_P4,33556	R.IVGGQDATR.G	916.485	-0.00163	2	1	59.9	0	3.07e-07	0|0	2/3/15/92/93		5.84	0		0	2	MASCOT		T
	R20210200372_P4,33780	R.IVGGQDATR.G	916.485	-0.00025	2	1	60.02	0	2.99e-07	0|0	2/3/15/92/93		5.84	0		0	2	MASCOT		T
	R20210200372_P4,34002	R.IVGGQDATR.G	916.485	-0.00101	2	1	59.95	0	3.03e-07	0|0	2/3/15/92/93		5.84	0		0	2	MASCOT		T
	R20210200372_P4,10955	R.LSGWGK.L ! R.LSGWGK.Q	647.351	-0.00051	2	1	38.24	0	6.75e-05	0|0	2/3/15/19/20/92/93 ! 28/91		8.75	0		0	2	MASCOT		T
	R20210200372_P4,11205	R.LSGWGK.L ! R.LSGWGK.Q	647.351	0.00041	2	1	38.11	0	6.95e-05	0|0	2/3/15/19/20/92/93 ! 28/91		8.75	0		0	2	MASCOT		T
	R20210200372_P4,11455	R.LSGWGK.L ! R.LSGWGK.Q	647.351	0.00019	2	1	37.97	0	7.18e-05	0|0	2/3/15/19/20/92/93 ! 28/91		8.75	0		0	2	MASCOT		T
	R20210200372_P4,11703	R.LSGWGK.L ! R.LSGWGK.Q	647.351	0.00051	2	1	37.31	0	8.36e-05	0|0	2/3/15/19/20/92/93 ! 28/91		8.75	0		0	2	MASCOT		T
	R20210200372_P4,11960	R.LSGWGK.L ! R.LSGWGK.Q	647.351	0.00029	2	1	37.86	0	7.37e-05	0|0	2/3/15/19/20/92/93 ! 28/91		8.75	0		0	2	MASCOT		T
	R20210200372_P4,12202	R.LSGWGK.L ! R.LSGWGK.Q	647.351	-0.00137	2	1	23.96	0	0.00181	0|0	2/3/15/19/20/92/93 ! 28/91		8.75	0		0	2	MASCOT		T
	R20210200372_P4,12446	R.LSGWGK.L ! R.LSGWGK.Q	647.351	0.00085	2	1	23.3	0	0.0021	0|0	2/3/15/19/20/92/93 ! 28/91		8.75	0		0	2	MASCOT		T
	R20210200372_P4,12692	R.LSGWGK.L ! R.LSGWGK.Q	647.351	0.00021	2	1	23.16	0	0.00217	0|0	2/3/15/19/20/92/93 ! 28/91		8.75	0		0	2	MASCOT		T
	R20210200372_P4,12936	R.LSGWGK.L ! R.LSGWGK.Q	647.351	0.00037	2	1	20.02	0	0.00448	0|0	2/3/15/19/20/92/93 ! 28/91		8.75	0		0	2	MASCOT		T
	R20210200372_P4,31188	R.LSGWGK.L ! R.LSGWGK.Q	647.351	0.00019	2	1	37.37	0	8.25e-05	0|0	2/3/15/19/20/92/93 ! 28/91		8.75	0		0	2	MASCOT		T
	R20210200372_P4,31525	R.LSGWGK.L ! R.LSGWGK.Q	647.351	0.00019	2	1	25.36	0	0.00131	0|0	2/3/15/19/20/92/93 ! 28/91		8.75	0		0	2	MASCOT		T
	R20210200372_P4,21	R.STADCNAR.M	894.373	-0.00653	2	1	42.29	0	1.77e-05	0|0	2/3/15/19/20/92		5.55	0		0	2	MASCOT		T
	R20210200372_P4,259	R.STADCNAR.M	894.373	3e-05	2	1	58.85	0	3.91e-07	0|0	2/3/15/19/20/92		5.55	0		0	2	MASCOT		T
	R20210200372_P4,493	R.STADCNAR.M	894.373	7e-05	2	1	41.88	0	1.95e-05	0|0	2/3/15/19/20/92		5.55	0		0	2	MASCOT		T
	R20210200372_P4,721	R.STADCNAR.M	894.373	-0.00033	2	1	29.41	0	0.000344	0|0	2/3/15/19/20/92		5.55	0		0	2	MASCOT		T
	R20210200372_P4,4616	R.STADCNAR.M	894.373	-0.00033	2	1	25.08	0	0.000931	0|0	2/3/15/19/20/92		5.55	0		0	2	MASCOT		T
	R20210200372_P4,5084	R.STADCNAR.M	894.373	-0.00213	2	1	37.28	0	5.61e-05	0|0	2/3/15/19/20/92		5.55	0		0	2	MASCOT		T
	R20210200372_P4,5340	R.STADCNAR.M	894.373	5e-05	2	1	58.74	0	4.01e-07	0|0	2/3/15/19/20/92		5.55	0		0	2	MASCOT		T
	R20210200372_P4,5590	R.STADCNAR.M	894.373	0.00019	2	1	58.84	0	3.92e-07	0|0	2/3/15/19/20/92		5.55	0		0	2	MASCOT		T
	R20210200372_P4,5850	R.STADCNAR.M	894.373	5e-05	2	1	41.44	0	2.15e-05	0|0	2/3/15/19/20/92		5.55	0		0	2	MASCOT		T
	R20210200372_P4,6116	R.STADCNAR.M	894.373	-0.00013	2	1	42.2	0	1.81e-05	0|0	2/3/15/19/20/92		5.55	0		0	2	MASCOT		T
	R20210200372_P4,6366	R.STADCNAR.M	894.373	-0.00085	2	1	42.27	0	1.78e-05	0|0	2/3/15/19/20/92		5.55	0		0	2	MASCOT		T
	R20210200372_P4,6633	R.STADCNAR.M	894.373	-5e-05	2	1	47.22	0	5.69e-06	0|0	2/3/15/19/20/92		5.55	0		0	2	MASCOT		T
	R20210200372_P4,6882	R.STADCNAR.M	894.373	-0.00037	2	1	41.51	0	2.12e-05	0|0	2/3/15/19/20/92		5.55	0		0	2	MASCOT		T
	R20210200372_P4,7133	R.STADCNAR.M	894.373	-0.00035	2	1	44.28	0	1.12e-05	0|0	2/3/15/19/20/92		5.55	0		0	2	MASCOT		T
	R20210200372_P4,7545	R.STADCNAR.M	894.373	0.00027	2	1	39.47	0	3.39e-05	0|0	2/3/15/19/20/92		5.55	0		0	2	MASCOT		T
	R20210200372_P4,7810	R.STADCNAR.M	894.373	0.00029	2	1	42.27	0	1.78e-05	0|0	2/3/15/19/20/92		5.55	0		0	2	MASCOT		T
	R20210200372_P4,8074	R.STADCNAR.M	894.373	-1e-05	2	1	44.6	0	1.04e-05	0|0	2/3/15/19/20/92		5.55	0		0	2	MASCOT		T
	R20210200372_P4,8337	R.STADCNAR.M	894.373	0.00033	2	1	42.31	0	1.76e-05	0|0	2/3/15/19/20/92		5.55	0		0	2	MASCOT		T
	R20210200372_P4,8591	R.STADCNAR.M	894.373	-3e-05	2	1	42.38	0	1.73e-05	0|0	2/3/15/19/20/92		5.55	0		0	2	MASCOT		T
	R20210200372_P4,8839	R.STADCNAR.M	894.373	-0.00111	2	1	42.65	0	1.63e-05	0|0	2/3/15/19/20/92		5.55	0		0	2	MASCOT		T
	R20210200372_P4,9103	R.STADCNAR.M	894.373	-0.00033	2	1	34.32	0	0.000111	0|0	2/3/15/19/20/92		5.55	0		0	2	MASCOT		T
	R20210200372_P4,9343	R.STADCNAR.M	894.373	-0.00037	2	1	42.2	0	1.81e-05	0|0	2/3/15/19/20/92		5.55	0		0	2	MASCOT		T
	R20210200372_P4,9592	R.STADCNAR.M	894.373	-0.00039	2	1	32.99	0	0.000151	0|0	2/3/15/19/20/92		5.55	0		0	2	MASCOT		T
	R20210200372_P4,9850	R.STADCNAR.M	894.373	-0.00019	2	1	43.99	0	1.2e-05	0|0	2/3/15/19/20/92		5.55	0		0	2	MASCOT		T
	R20210200372_P4,10103	R.STADCNAR.M	894.373	-0.00015	2	1	41.37	0	2.19e-05	0|0	2/3/15/19/20/92		5.55	0		0	2	MASCOT		T
	R20210200372_P4,10376	R.STADCNAR.M	894.373	-0.00017	2	1	42.25	0	1.79e-05	0|0	2/3/15/19/20/92		5.55	0		0	2	MASCOT		T
	R20210200372_P4,10645	R.STADCNAR.M	894.373	7e-05	2	1	45.01	0	9.47e-06	0|0	2/3/15/19/20/92		5.55	0		0	2	MASCOT		T
	R20210200372_P4,10887	R.STADCNAR.M	894.373	-0.00077	2	1	44.8	0	9.93e-06	0|0	2/3/15/19/20/92		5.55	0		0	2	MASCOT		T
	R20210200372_P4,11127	R.STADCNAR.M	894.373	9e-05	2	1	46.57	0	6.61e-06	0|0	2/3/15/19/20/92		5.55	0		0	2	MASCOT		T
	R20210200372_P4,11381	R.STADCNAR.M	894.373	0.00013	2	1	36.88	0	6.15e-05	0|0	2/3/15/19/20/92		5.55	0		0	2	MASCOT		T
	R20210200372_P4,11629	R.STADCNAR.M	894.373	3e-05	2	1	44.84	0	9.84e-06	0|0	2/3/15/19/20/92		5.55	0		0	2	MASCOT		T
	R20210200372_P4,11892	R.STADCNAR.M	894.373	0.00051	2	1	41.99	0	1.9e-05	0|0	2/3/15/19/20/92		5.55	0		0	2	MASCOT		T
	R20210200372_P4,12142	R.STADCNAR.M	894.373	0.00037	2	1	41.85	0	1.96e-05	0|0	2/3/15/19/20/92		5.55	0		0	2	MASCOT		T
	R20210200372_P4,12387	R.STADCNAR.M	894.373	0.00033	2	1	42.34	0	1.75e-05	0|0	2/3/15/19/20/92		5.55	0		0	2	MASCOT		T
	R20210200372_P4,12629	R.STADCNAR.M	894.373	-0.00055	2	1	44.94	0	9.62e-06	0|0	2/3/15/19/20/92		5.55	0		0	2	MASCOT		T
	R20210200372_P4,12871	R.STADCNAR.M	894.373	7e-05	2	1	44.84	0	9.84e-06	0|0	2/3/15/19/20/92		5.55	0		0	2	MASCOT		T
	R20210200372_P4,13122	R.STADCNAR.M	894.373	-0.00021	2	1	42.6	0	1.65e-05	0|0	2/3/15/19/20/92		5.55	0		0	2	MASCOT		T
	R20210200372_P4,13370	R.STADCNAR.M	894.373	-0.00011	2	1	39.76	0	3.17e-05	0|0	2/3/15/19/20/92		5.55	0		0	2	MASCOT		T
	R20210200372_P4,13616	R.STADCNAR.M	894.373	-0.00035	2	1	41.56	0	2.09e-05	0|0	2/3/15/19/20/92		5.55	0		0	2	MASCOT		T
	R20210200372_P4,13862	R.STADCNAR.M	894.373	-0.00059	2	1	42.04	0	1.88e-05	0|0	2/3/15/19/20/92		5.55	0		0	2	MASCOT		T
	R20210200372_P4,14109	R.STADCNAR.M	894.373	-0.00057	2	1	39.48	0	3.38e-05	0|0	2/3/15/19/20/92		5.55	0		0	2	MASCOT		T
	R20210200372_P4,14364	R.STADCNAR.M	894.373	-0.00053	2	1	36.15	0	7.28e-05	0|0	2/3/15/19/20/92		5.55	0		0	2	MASCOT		T
	R20210200372_P4,14870	R.STADCNAR.M	894.373	-0.00053	2	1	23.6	0	0.00131	0|0	2/3/15/19/20/92		5.55	0		0	2	MASCOT		T
	R20210200372_P4,15166	R.STADCNAR.M	894.373	-0.00193	2	1	28.36	0	0.000438	0|0	2/3/15/19/20/92		5.55	0		0	2	MASCOT		T
	R20210200372_P4,12724	R.VSYFR.A ! R.VSYFR.S ! R.VSYFR.N ! R.VSYFR.E ! R.VSYFR.D	671.351	0.00029	2	1	41.54	0	6.31e-05	0|0	2/3/15 ! 13/14/19/20/22/24/74/92/97 ! 37/53 ! 81/82/83 ! 84		8.72	0		0	2	MASCOT		T
	R20210200372_P4,12971	R.VSYFR.A ! R.VSYFR.S ! R.VSYFR.N ! R.VSYFR.E ! R.VSYFR.D	671.351	0.00017	2	1	24.64	0	0.00309	0|0	2/3/15 ! 13/14/19/20/22/24/74/92/97 ! 37/53 ! 81/82/83 ! 84		8.72	0		0	2	MASCOT		T
	R20210200372_P4,13216	R.VSYFR.A ! R.VSYFR.S ! R.VSYFR.N ! R.VSYFR.E ! R.VSYFR.D	671.351	0.00045	2	1	41.92	0	5.78e-05	0|0	2/3/15 ! 13/14/19/20/22/24/74/92/97 ! 37/53 ! 81/82/83 ! 84		8.72	0		0	2	MASCOT		T
	R20210200372_P4,13468	R.VSYFR.A ! R.VSYFR.S ! R.VSYFR.N ! R.VSYFR.E ! R.VSYFR.D	671.351	0.00045	2	1	24.16	0	0.00345	0|0	2/3/15 ! 13/14/19/20/22/24/74/92/97 ! 37/53 ! 81/82/83 ! 84		8.72	0		0	2	MASCOT		T
	R20210200372_P4,31286	R.VSYFR.A ! R.VSYFR.S ! R.VSYFR.N ! R.VSYFR.E ! R.VSYFR.D	671.351	0.00027	2	1	20.17	0	0.00865	0|0	2/3/15 ! 13/14/19/20/22/24/74/92/97 ! 37/53 ! 81/82/83 ! 84		8.72	0		0	2	MASCOT		T
	R20210200372_P4,31585	R.VSYFR.A ! R.VSYFR.S ! R.VSYFR.N ! R.VSYFR.E ! R.VSYFR.D	671.351	-0.00025	2	1	41.97	0	5.72e-05	0|0	2/3/15 ! 13/14/19/20/22/24/74/92/97 ! 37/53 ! 81/82/83 ! 84		8.72	0		0	2	MASCOT		T
	R20210200372_P4,31814	R.VSYFR.A ! R.VSYFR.S ! R.VSYFR.N ! R.VSYFR.E ! R.VSYFR.D	671.351	-0.00023	2	1	41.78	0	5.97e-05	0|0	2/3/15 ! 13/14/19/20/22/24/74/92/97 ! 37/53 ! 81/82/83 ! 84		8.72	0		0	2	MASCOT		T
	R20210200372_P4,32039	R.VSYFR.A ! R.VSYFR.S ! R.VSYFR.N ! R.VSYFR.E ! R.VSYFR.D	671.351	-0.00023	2	1	24.27	0	0.00337	0|0	2/3/15 ! 13/14/19/20/22/24/74/92/97 ! 37/53 ! 81/82/83 ! 84		8.72	0		0	2	MASCOT		T
$2-1	19	99	7	0.2425	28294.2	5.21
	R20210200372_P4,31387	K.LHGADDGIADTLQYVVTTVR.S	2144.1	-0.00608	3	1	41.74	0	1.34e-05	0|0	2/3/15/19		4.41	0		0	2	MASCOT		T
	R20210200372_P4,4566	R.ALTAAHCTEGR.S ! K.ALTAAHCTEGR.E ! K.ALTAAHCTEGR.D	1186.56	-0.0176	2	1	30.88	0	0.000286	0|0	1/18/33 ! 2/3/15 ! 19		6.78	0		0	2	MASCOT		T
	R20210200372_P4,4852	R.ALTAAHCTEGR.S ! K.ALTAAHCTEGR.E ! K.ALTAAHCTEGR.D	1186.56	-0.0011	3	1	42.92	0	1.79e-05	0|0	1/18/33 ! 2/3/15 ! 19		6.78	0		0	2	MASCOT		T
	R20210200372_P4,4853	R.ALTAAHCTEGR.S ! K.ALTAAHCTEGR.E ! K.ALTAAHCTEGR.D	1186.56	-0.00102	2	1	53.96	0	1.41e-06	0|0	1/18/33 ! 2/3/15 ! 19		6.78	0		0	2	MASCOT		T
	R20210200372_P4,5098	R.ALTAAHCTEGR.S ! K.ALTAAHCTEGR.E ! K.ALTAAHCTEGR.D	1186.56	-0.00149	3	1	44.24	0	1.32e-05	0|0	1/18/33 ! 2/3/15 ! 19		6.78	0		0	2	MASCOT		T
	R20210200372_P4,5101	R.ALTAAHCTEGR.S ! K.ALTAAHCTEGR.E ! K.ALTAAHCTEGR.D	1186.56	-0.0024	2	1	55.21	0	1.05e-06	0|0	1/18/33 ! 2/3/15 ! 19		6.78	0		0	2	MASCOT		T
	R20210200372_P4,5353	R.ALTAAHCTEGR.S ! K.ALTAAHCTEGR.E ! K.ALTAAHCTEGR.D	1186.56	0.00226	3	1	42.77	0	1.85e-05	0|0	1/18/33 ! 2/3/15 ! 19		6.78	0		0	2	MASCOT		T
	R20210200372_P4,5781	R.ALTAAHCTEGR.S ! K.ALTAAHCTEGR.E ! K.ALTAAHCTEGR.D	1186.56	0.00187	3	1	27.23	0	0.000662	0|0	1/18/33 ! 2/3/15 ! 19		6.78	0		0	2	MASCOT		T
	R20210200372_P4,6481	R.ALTAAHCTEGR.S ! K.ALTAAHCTEGR.E ! K.ALTAAHCTEGR.D	1186.56	-0.0086	2	1	40.11	0	3.41e-05	0|0	1/18/33 ! 2/3/15 ! 19		6.78	0		0	2	MASCOT		T
	R20210200372_P4,31321	R.ALTAAHCTEGR.S ! K.ALTAAHCTEGR.E ! K.ALTAAHCTEGR.D	1186.56	-0.00173	3	1	44.33	0	1.29e-05	0|0	1/18/33 ! 2/3/15 ! 19		6.78	0		0	2	MASCOT		T
	R20210200372_P4,31326	R.ALTAAHCTEGR.S ! K.ALTAAHCTEGR.E ! K.ALTAAHCTEGR.D	1186.56	0	2	1	67.54	0	6.17e-08	0|0	1/18/33 ! 2/3/15 ! 19		6.78	0		0	2	MASCOT		T
	R20210200372_P4,31604	R.ALTAAHCTEGR.S ! K.ALTAAHCTEGR.E ! K.ALTAAHCTEGR.D	1186.56	0.00046	3	1	42.87	0	1.81e-05	0|0	1/18/33 ! 2/3/15 ! 19		6.78	0		0	2	MASCOT		T
	R20210200372_P4,31832	R.ALTAAHCTEGR.S ! K.ALTAAHCTEGR.E ! K.ALTAAHCTEGR.D	1186.56	-0.00074	3	1	21.02	0	0.00277	0|0	1/18/33 ! 2/3/15 ! 19		6.78	0		0	2	MASCOT		T
	R20210200372_P4,32057	R.ALTAAHCTEGR.S ! K.ALTAAHCTEGR.E ! K.ALTAAHCTEGR.D	1186.56	-0.002	3	1	30.32	0	0.000325	0|0	1/18/33 ! 2/3/15 ! 19		6.78	0		0	2	MASCOT		T
	R20210200372_P4,10408	R.IVGGQEASR.G	916.485	0.00036	2	1	22.52	0	0.00168	0|0	19		6	0		0	2	MASCOT		T
	R20210200372_P4,10955	R.LSGWGK.L ! R.LSGWGK.Q	647.351	-0.00051	2	1	38.24	0	6.75e-05	0|0	2/3/15/19/20/92/93 ! 28/91		8.75	0		0	2	MASCOT		T
	R20210200372_P4,11205	R.LSGWGK.L ! R.LSGWGK.Q	647.351	0.00041	2	1	38.11	0	6.95e-05	0|0	2/3/15/19/20/92/93 ! 28/91		8.75	0		0	2	MASCOT		T
	R20210200372_P4,11455	R.LSGWGK.L ! R.LSGWGK.Q	647.351	0.00019	2	1	37.97	0	7.18e-05	0|0	2/3/15/19/20/92/93 ! 28/91		8.75	0		0	2	MASCOT		T
	R20210200372_P4,11703	R.LSGWGK.L ! R.LSGWGK.Q	647.351	0.00051	2	1	37.31	0	8.36e-05	0|0	2/3/15/19/20/92/93 ! 28/91		8.75	0		0	2	MASCOT		T
	R20210200372_P4,11960	R.LSGWGK.L ! R.LSGWGK.Q	647.351	0.00029	2	1	37.86	0	7.37e-05	0|0	2/3/15/19/20/92/93 ! 28/91		8.75	0		0	2	MASCOT		T
	R20210200372_P4,12202	R.LSGWGK.L ! R.LSGWGK.Q	647.351	-0.00137	2	1	23.96	0	0.00181	0|0	2/3/15/19/20/92/93 ! 28/91		8.75	0		0	2	MASCOT		T
	R20210200372_P4,12446	R.LSGWGK.L ! R.LSGWGK.Q	647.351	0.00085	2	1	23.3	0	0.0021	0|0	2/3/15/19/20/92/93 ! 28/91		8.75	0		0	2	MASCOT		T
	R20210200372_P4,12692	R.LSGWGK.L ! R.LSGWGK.Q	647.351	0.00021	2	1	23.16	0	0.00217	0|0	2/3/15/19/20/92/93 ! 28/91		8.75	0		0	2	MASCOT		T
	R20210200372_P4,12936	R.LSGWGK.L ! R.LSGWGK.Q	647.351	0.00037	2	1	20.02	0	0.00448	0|0	2/3/15/19/20/92/93 ! 28/91		8.75	0		0	2	MASCOT		T
	R20210200372_P4,31188	R.LSGWGK.L ! R.LSGWGK.Q	647.351	0.00019	2	1	37.37	0	8.25e-05	0|0	2/3/15/19/20/92/93 ! 28/91		8.75	0		0	2	MASCOT		T
	R20210200372_P4,31525	R.LSGWGK.L ! R.LSGWGK.Q	647.351	0.00019	2	1	25.36	0	0.00131	0|0	2/3/15/19/20/92/93 ! 28/91		8.75	0		0	2	MASCOT		T
	R20210200372_P4,21	R.STADCNAR.M	894.373	-0.00653	2	1	42.29	0	1.77e-05	0|0	2/3/15/19/20/92		5.55	0		0	2	MASCOT		T
	R20210200372_P4,259	R.STADCNAR.M	894.373	3e-05	2	1	58.85	0	3.91e-07	0|0	2/3/15/19/20/92		5.55	0		0	2	MASCOT		T
	R20210200372_P4,493	R.STADCNAR.M	894.373	7e-05	2	1	41.88	0	1.95e-05	0|0	2/3/15/19/20/92		5.55	0		0	2	MASCOT		T
	R20210200372_P4,721	R.STADCNAR.M	894.373	-0.00033	2	1	29.41	0	0.000344	0|0	2/3/15/19/20/92		5.55	0		0	2	MASCOT		T
	R20210200372_P4,4616	R.STADCNAR.M	894.373	-0.00033	2	1	25.08	0	0.000931	0|0	2/3/15/19/20/92		5.55	0		0	2	MASCOT		T
	R20210200372_P4,5084	R.STADCNAR.M	894.373	-0.00213	2	1	37.28	0	5.61e-05	0|0	2/3/15/19/20/92		5.55	0		0	2	MASCOT		T
	R20210200372_P4,5340	R.STADCNAR.M	894.373	5e-05	2	1	58.74	0	4.01e-07	0|0	2/3/15/19/20/92		5.55	0		0	2	MASCOT		T
	R20210200372_P4,5590	R.STADCNAR.M	894.373	0.00019	2	1	58.84	0	3.92e-07	0|0	2/3/15/19/20/92		5.55	0		0	2	MASCOT		T
	R20210200372_P4,5850	R.STADCNAR.M	894.373	5e-05	2	1	41.44	0	2.15e-05	0|0	2/3/15/19/20/92		5.55	0		0	2	MASCOT		T
	R20210200372_P4,6116	R.STADCNAR.M	894.373	-0.00013	2	1	42.2	0	1.81e-05	0|0	2/3/15/19/20/92		5.55	0		0	2	MASCOT		T
	R20210200372_P4,6366	R.STADCNAR.M	894.373	-0.00085	2	1	42.27	0	1.78e-05	0|0	2/3/15/19/20/92		5.55	0		0	2	MASCOT		T
	R20210200372_P4,6633	R.STADCNAR.M	894.373	-5e-05	2	1	47.22	0	5.69e-06	0|0	2/3/15/19/20/92		5.55	0		0	2	MASCOT		T
	R20210200372_P4,6882	R.STADCNAR.M	894.373	-0.00037	2	1	41.51	0	2.12e-05	0|0	2/3/15/19/20/92		5.55	0		0	2	MASCOT		T
	R20210200372_P4,7133	R.STADCNAR.M	894.373	-0.00035	2	1	44.28	0	1.12e-05	0|0	2/3/15/19/20/92		5.55	0		0	2	MASCOT		T
	R20210200372_P4,7545	R.STADCNAR.M	894.373	0.00027	2	1	39.47	0	3.39e-05	0|0	2/3/15/19/20/92		5.55	0		0	2	MASCOT		T
	R20210200372_P4,7810	R.STADCNAR.M	894.373	0.00029	2	1	42.27	0	1.78e-05	0|0	2/3/15/19/20/92		5.55	0		0	2	MASCOT		T
	R20210200372_P4,8074	R.STADCNAR.M	894.373	-1e-05	2	1	44.6	0	1.04e-05	0|0	2/3/15/19/20/92		5.55	0		0	2	MASCOT		T
	R20210200372_P4,8337	R.STADCNAR.M	894.373	0.00033	2	1	42.31	0	1.76e-05	0|0	2/3/15/19/20/92		5.55	0		0	2	MASCOT		T
	R20210200372_P4,8591	R.STADCNAR.M	894.373	-3e-05	2	1	42.38	0	1.73e-05	0|0	2/3/15/19/20/92		5.55	0		0	2	MASCOT		T
	R20210200372_P4,8839	R.STADCNAR.M	894.373	-0.00111	2	1	42.65	0	1.63e-05	0|0	2/3/15/19/20/92		5.55	0		0	2	MASCOT		T
	R20210200372_P4,9103	R.STADCNAR.M	894.373	-0.00033	2	1	34.32	0	0.000111	0|0	2/3/15/19/20/92		5.55	0		0	2	MASCOT		T
	R20210200372_P4,9343	R.STADCNAR.M	894.373	-0.00037	2	1	42.2	0	1.81e-05	0|0	2/3/15/19/20/92		5.55	0		0	2	MASCOT		T
	R20210200372_P4,9592	R.STADCNAR.M	894.373	-0.00039	2	1	32.99	0	0.000151	0|0	2/3/15/19/20/92		5.55	0		0	2	MASCOT		T
	R20210200372_P4,9850	R.STADCNAR.M	894.373	-0.00019	2	1	43.99	0	1.2e-05	0|0	2/3/15/19/20/92		5.55	0		0	2	MASCOT		T
	R20210200372_P4,10103	R.STADCNAR.M	894.373	-0.00015	2	1	41.37	0	2.19e-05	0|0	2/3/15/19/20/92		5.55	0		0	2	MASCOT		T
	R20210200372_P4,10376	R.STADCNAR.M	894.373	-0.00017	2	1	42.25	0	1.79e-05	0|0	2/3/15/19/20/92		5.55	0		0	2	MASCOT		T
	R20210200372_P4,10645	R.STADCNAR.M	894.373	7e-05	2	1	45.01	0	9.47e-06	0|0	2/3/15/19/20/92		5.55	0		0	2	MASCOT		T
	R20210200372_P4,10887	R.STADCNAR.M	894.373	-0.00077	2	1	44.8	0	9.93e-06	0|0	2/3/15/19/20/92		5.55	0		0	2	MASCOT		T
	R20210200372_P4,11127	R.STADCNAR.M	894.373	9e-05	2	1	46.57	0	6.61e-06	0|0	2/3/15/19/20/92		5.55	0		0	2	MASCOT		T
	R20210200372_P4,11381	R.STADCNAR.M	894.373	0.00013	2	1	36.88	0	6.15e-05	0|0	2/3/15/19/20/92		5.55	0		0	2	MASCOT		T
	R20210200372_P4,11629	R.STADCNAR.M	894.373	3e-05	2	1	44.84	0	9.84e-06	0|0	2/3/15/19/20/92		5.55	0		0	2	MASCOT		T
	R20210200372_P4,11892	R.STADCNAR.M	894.373	0.00051	2	1	41.99	0	1.9e-05	0|0	2/3/15/19/20/92		5.55	0		0	2	MASCOT		T
	R20210200372_P4,12142	R.STADCNAR.M	894.373	0.00037	2	1	41.85	0	1.96e-05	0|0	2/3/15/19/20/92		5.55	0		0	2	MASCOT		T
	R20210200372_P4,12387	R.STADCNAR.M	894.373	0.00033	2	1	42.34	0	1.75e-05	0|0	2/3/15/19/20/92		5.55	0		0	2	MASCOT		T
	R20210200372_P4,12629	R.STADCNAR.M	894.373	-0.00055	2	1	44.94	0	9.62e-06	0|0	2/3/15/19/20/92		5.55	0		0	2	MASCOT		T
	R20210200372_P4,12871	R.STADCNAR.M	894.373	7e-05	2	1	44.84	0	9.84e-06	0|0	2/3/15/19/20/92		5.55	0		0	2	MASCOT		T
	R20210200372_P4,13122	R.STADCNAR.M	894.373	-0.00021	2	1	42.6	0	1.65e-05	0|0	2/3/15/19/20/92		5.55	0		0	2	MASCOT		T
	R20210200372_P4,13370	R.STADCNAR.M	894.373	-0.00011	2	1	39.76	0	3.17e-05	0|0	2/3/15/19/20/92		5.55	0		0	2	MASCOT		T
	R20210200372_P4,13616	R.STADCNAR.M	894.373	-0.00035	2	1	41.56	0	2.09e-05	0|0	2/3/15/19/20/92		5.55	0		0	2	MASCOT		T
	R20210200372_P4,13862	R.STADCNAR.M	894.373	-0.00059	2	1	42.04	0	1.88e-05	0|0	2/3/15/19/20/92		5.55	0		0	2	MASCOT		T
	R20210200372_P4,14109	R.STADCNAR.M	894.373	-0.00057	2	1	39.48	0	3.38e-05	0|0	2/3/15/19/20/92		5.55	0		0	2	MASCOT		T
	R20210200372_P4,14364	R.STADCNAR.M	894.373	-0.00053	2	1	36.15	0	7.28e-05	0|0	2/3/15/19/20/92		5.55	0		0	2	MASCOT		T
	R20210200372_P4,14870	R.STADCNAR.M	894.373	-0.00053	2	1	23.6	0	0.00131	0|0	2/3/15/19/20/92		5.55	0		0	2	MASCOT		T
	R20210200372_P4,15166	R.STADCNAR.M	894.373	-0.00193	2	1	28.36	0	0.000438	0|0	2/3/15/19/20/92		5.55	0		0	2	MASCOT		T
	R20210200372_P4,13863	R.SWIDAN.-	705.32	-0.00048	1	1	33.99	0	3.99e-05	0|0	19/20		3.8	0		0	2	MASCOT		T
	R20210200372_P4,14578	R.SWIDAN.-	705.32	0.00018	2	1	20.9	0	0.000813	0|0	19/20		3.8	0		0	2	MASCOT		T
	R20210200372_P4,14829	R.SWIDAN.-	705.32	0.00055	2	1	22.94	0	0.000508	0|0	19/20		3.8	0		0	2	MASCOT		T
	R20210200372_P4,17183	R.SWIDAN.-	705.32	0.00045	2	1	22.17	0	0.000607	0|0	19/20		3.8	0		0	2	MASCOT		T
	R20210200372_P4,17444	R.SWIDAN.-	705.32	0.00027	2	1	26.71	0	0.000213	0|0	19/20		3.8	0		0	2	MASCOT		T
	R20210200372_P4,17908	R.SWIDAN.-	705.32	0.00102	1	1	30.88	0	8.17e-05	0|0	19/20		3.8	0		0	2	MASCOT		T
	R20210200372_P4,18145	R.SWIDAN.-	705.32	0.00122	1	1	27.66	0	0.000171	0|0	19/20		3.8	0		0	2	MASCOT		T
	R20210200372_P4,18380	R.SWIDAN.-	705.32	0.00026	2	1	27.31	0	0.000186	0|0	19/20		3.8	0		0	2	MASCOT		T
	R20210200372_P4,18675	R.SWIDAN.-	705.32	0.00036	2	1	22.34	0	0.000583	0|0	19/20		3.8	0		0	2	MASCOT		T
	R20210200372_P4,18953	R.SWIDAN.-	705.32	0.00027	2	1	22.43	0	0.000571	0|0	19/20		3.8	0		0	2	MASCOT		T
	R20210200372_P4,19546	R.SWIDAN.-	705.32	0.00019	2	1	26.66	0	0.000216	0|0	19/20		3.8	0		0	2	MASCOT		T
	R20210200372_P4,19834	R.SWIDAN.-	705.32	0.0003	2	1	26.77	0	0.00021	0|0	19/20		3.8	0		0	2	MASCOT		T
	R20210200372_P4,20118	R.SWIDAN.-	705.32	0.00022	2	1	29.26	0	0.000119	0|0	19/20		3.8	0		0	2	MASCOT		T
	R20210200372_P4,20783	R.SWIDAN.-	705.32	0.00102	1	1	41.79	0	6.62e-06	0|0	19/20		3.8	0		0	2	MASCOT		T
	R20210200372_P4,21035	R.SWIDAN.-	705.32	2e-05	1	1	33.91	0	4.06e-05	0|0	19/20		3.8	0		0	2	MASCOT		T
	R20210200372_P4,21278	R.SWIDAN.-	705.32	-0.00038	1	1	33.82	0	4.15e-05	0|0	19/20		3.8	0		0	2	MASCOT		T
	R20210200372_P4,21519	R.SWIDAN.-	705.32	-0.00128	1	1	33.9	0	4.07e-05	0|0	19/20		3.8	0		0	2	MASCOT		T
	R20210200372_P4,21829	R.SWIDAN.-	705.32	0.00152	1	1	41.96	0	6.37e-06	0|0	19/20		3.8	0		0	2	MASCOT		T
	R20210200372_P4,22070	R.SWIDAN.-	705.32	-0.00018	1	1	41.86	0	6.52e-06	0|0	19/20		3.8	0		0	2	MASCOT		T
	R20210200372_P4,22334	R.SWIDAN.-	705.32	0.00092	1	1	41.97	0	6.35e-06	0|0	19/20		3.8	0		0	2	MASCOT		T
	R20210200372_P4,22582	R.SWIDAN.-	705.32	0.00092	1	1	34.4	0	3.63e-05	0|0	19/20		3.8	0		0	2	MASCOT		T
	R20210200372_P4,12724	R.VSYFR.A ! R.VSYFR.S ! R.VSYFR.N ! R.VSYFR.E ! R.VSYFR.D	671.351	0.00029	2	1	41.54	0	6.31e-05	0|0	2/3/15 ! 13/14/19/20/22/24/74/92/97 ! 37/53 ! 81/82/83 ! 84		8.72	0		0	2	MASCOT		T
	R20210200372_P4,12971	R.VSYFR.A ! R.VSYFR.S ! R.VSYFR.N ! R.VSYFR.E ! R.VSYFR.D	671.351	0.00017	2	1	24.64	0	0.00309	0|0	2/3/15 ! 13/14/19/20/22/24/74/92/97 ! 37/53 ! 81/82/83 ! 84		8.72	0		0	2	MASCOT		T
	R20210200372_P4,13216	R.VSYFR.A ! R.VSYFR.S ! R.VSYFR.N ! R.VSYFR.E ! R.VSYFR.D	671.351	0.00045	2	1	41.92	0	5.78e-05	0|0	2/3/15 ! 13/14/19/20/22/24/74/92/97 ! 37/53 ! 81/82/83 ! 84		8.72	0		0	2	MASCOT		T
	R20210200372_P4,13468	R.VSYFR.A ! R.VSYFR.S ! R.VSYFR.N ! R.VSYFR.E ! R.VSYFR.D	671.351	0.00045	2	1	24.16	0	0.00345	0|0	2/3/15 ! 13/14/19/20/22/24/74/92/97 ! 37/53 ! 81/82/83 ! 84		8.72	0		0	2	MASCOT		T
	R20210200372_P4,31286	R.VSYFR.A ! R.VSYFR.S ! R.VSYFR.N ! R.VSYFR.E ! R.VSYFR.D	671.351	0.00027	2	1	20.17	0	0.00865	0|0	2/3/15 ! 13/14/19/20/22/24/74/92/97 ! 37/53 ! 81/82/83 ! 84		8.72	0		0	2	MASCOT		T
	R20210200372_P4,31585	R.VSYFR.A ! R.VSYFR.S ! R.VSYFR.N ! R.VSYFR.E ! R.VSYFR.D	671.351	-0.00025	2	1	41.97	0	5.72e-05	0|0	2/3/15 ! 13/14/19/20/22/24/74/92/97 ! 37/53 ! 81/82/83 ! 84		8.72	0		0	2	MASCOT		T
	R20210200372_P4,31814	R.VSYFR.A ! R.VSYFR.S ! R.VSYFR.N ! R.VSYFR.E ! R.VSYFR.D	671.351	-0.00023	2	1	41.78	0	5.97e-05	0|0	2/3/15 ! 13/14/19/20/22/24/74/92/97 ! 37/53 ! 81/82/83 ! 84		8.72	0		0	2	MASCOT		T
	R20210200372_P4,32039	R.VSYFR.A ! R.VSYFR.S ! R.VSYFR.N ! R.VSYFR.E ! R.VSYFR.D	671.351	-0.00023	2	1	24.27	0	0.00337	0|0	2/3/15 ! 13/14/19/20/22/24/74/92/97 ! 37/53 ! 81/82/83 ! 84		8.72	0		0	2	MASCOT		T
$3-1	92	143	5	0.145	28350.3	5.32
	R20210200372_P4,4816	K.ALTAAHCTDGR.T ! K.ALTAAHCTDGR.V ! K.ALTAAHCTDGR.W	1172.55	-0.00124	2	1	56.78	0	5.25e-07	0|0	13 ! 20/24/92 ! 30		6.78	0		0	2	MASCOT		T
	R20210200372_P4,4836	K.ALTAAHCTDGR.T ! K.ALTAAHCTDGR.V ! K.ALTAAHCTDGR.W	1172.55	0.00115	3	1	35.37	0	7.26e-05	0|0	13 ! 20/24/92 ! 30		6.78	0		0	2	MASCOT		T
	R20210200372_P4,5499	K.ALTAAHCTDGR.T ! K.ALTAAHCTDGR.V ! K.ALTAAHCTDGR.W	1172.55	0.00028	3	1	23.16	0	0.00121	0|0	13 ! 20/24/92 ! 30		6.78	0		0	2	MASCOT		T
	R20210200372_P4,4878	R.IVGGQDATR.G	916.485	-0.00135	2	1	59.73	0	3.19e-07	0|0	2/3/15/92/93		5.84	0		0	2	MASCOT		T
	R20210200372_P4,4889	R.IVGGQDATR.G	916.485	-0.00205	2	1	75.91	0	7.69e-09	0|0	2/3/15/92/93		5.84	0		0	2	MASCOT		T
	R20210200372_P4,5128	R.IVGGQDATR.G	916.485	3e-05	2	1	60.63	0	2.59e-07	0|0	2/3/15/92/93		5.84	0		0	2	MASCOT		T
	R20210200372_P4,5381	R.IVGGQDATR.G	916.485	0.00069	2	1	62.28	0	1.77e-07	0|0	2/3/15/92/93		5.84	0		0	2	MASCOT		T
	R20210200372_P4,5634	R.IVGGQDATR.G	916.485	0.00055	2	1	58.13	0	4.61e-07	0|0	2/3/15/92/93		5.84	0		0	2	MASCOT		T
	R20210200372_P4,5897	R.IVGGQDATR.G	916.485	0.00059	2	1	59.02	0	3.76e-07	0|0	2/3/15/92/93		5.84	0		0	2	MASCOT		T
	R20210200372_P4,6155	R.IVGGQDATR.G	916.485	0.00075	2	1	60.11	0	2.92e-07	0|0	2/3/15/92/93		5.84	0		0	2	MASCOT		T
	R20210200372_P4,6410	R.IVGGQDATR.G	916.485	0.00055	2	1	60.12	0	2.92e-07	0|0	2/3/15/92/93		5.84	0		0	2	MASCOT		T
	R20210200372_P4,6885	R.IVGGQDATR.G	916.485	-0.00043	2	1	45.15	0	9.16e-06	0|0	2/3/15/92/93		5.84	0		0	2	MASCOT		T
	R20210200372_P4,7138	R.IVGGQDATR.G	916.485	0.00051	2	1	51.59	0	2.08e-06	0|0	2/3/15/92/93		5.84	0		0	2	MASCOT		T
	R20210200372_P4,7432	R.IVGGQDATR.G	916.485	0.00153	2	1	29.48	0	0.000338	0|0	2/3/15/92/93		5.84	0		0	2	MASCOT		T
	R20210200372_P4,7694	R.IVGGQDATR.G	916.485	0.00043	2	1	59.97	0	3.02e-07	0|0	2/3/15/92/93		5.84	0		0	2	MASCOT		T
	R20210200372_P4,7965	R.IVGGQDATR.G	916.485	0.00071	2	1	59.97	0	3.02e-07	0|0	2/3/15/92/93		5.84	0		0	2	MASCOT		T
	R20210200372_P4,8228	R.IVGGQDATR.G	916.485	0.00097	2	1	59.76	0	3.17e-07	0|0	2/3/15/92/93		5.84	0		0	2	MASCOT		T
	R20210200372_P4,8482	R.IVGGQDATR.G	916.485	0.00069	2	1	42.38	0	1.73e-05	0|0	2/3/15/92/93		5.84	0		0	2	MASCOT		T
	R20210200372_P4,8740	R.IVGGQDATR.G	916.485	-0.00085	2	1	36.67	0	6.46e-05	0|0	2/3/15/92/93		5.84	0		0	2	MASCOT		T
	R20210200372_P4,8988	R.IVGGQDATR.G	916.485	0.00087	2	1	47.58	0	5.24e-06	0|0	2/3/15/92/93		5.84	0		0	2	MASCOT		T
	R20210200372_P4,9365	R.IVGGQDATR.G	916.485	0.00021	2	1	39.74	0	3.19e-05	0|0	2/3/15/92/93		5.84	0		0	2	MASCOT		T
	R20210200372_P4,9621	R.IVGGQDATR.G	916.485	0.00039	2	1	60.11	0	2.92e-07	0|0	2/3/15/92/93		5.84	0		0	2	MASCOT		T
	R20210200372_P4,9879	R.IVGGQDATR.G	916.485	0.00019	2	1	59.94	0	3.04e-07	0|0	2/3/15/92/93		5.84	0		0	2	MASCOT		T
	R20210200372_P4,10673	R.IVGGQDATR.G	916.485	0.00149	2	1	59.78	0	3.16e-07	0|0	2/3/15/92/93		5.84	0		0	2	MASCOT		T
	R20210200372_P4,10914	R.IVGGQDATR.G	916.485	-0.00065	2	1	49.86	0	3.1e-06	0|0	2/3/15/92/93		5.84	0		0	2	MASCOT		T
	R20210200372_P4,11158	R.IVGGQDATR.G	916.485	-5e-05	2	1	61.12	0	2.32e-07	0|0	2/3/15/92/93		5.84	0		0	2	MASCOT		T
	R20210200372_P4,11410	R.IVGGQDATR.G	916.485	0.00103	2	1	46.84	0	6.21e-06	0|0	2/3/15/92/93		5.84	0		0	2	MASCOT		T
	R20210200372_P4,11659	R.IVGGQDATR.G	916.485	0.00073	2	1	50.11	0	2.92e-06	0|0	2/3/15/92/93		5.84	0		0	2	MASCOT		T
	R20210200372_P4,11914	R.IVGGQDATR.G	916.485	0.00075	2	1	51.5	0	2.12e-06	0|0	2/3/15/92/93		5.84	0		0	2	MASCOT		T
	R20210200372_P4,12181	R.IVGGQDATR.G	916.485	7e-05	2	1	37.63	0	5.18e-05	0|0	2/3/15/92/93		5.84	0		0	2	MASCOT		T
	R20210200372_P4,12426	R.IVGGQDATR.G	916.485	0.00063	2	1	47.16	0	5.77e-06	0|0	2/3/15/92/93		5.84	0		0	2	MASCOT		T
	R20210200372_P4,12817	R.IVGGQDATR.G	916.485	-0.00169	2	1	27.44	0	0.000541	0|0	2/3/15/92/93		5.84	0		0	2	MASCOT		T
	R20210200372_P4,13067	R.IVGGQDATR.G	916.485	0.00055	2	1	42.94	0	1.52e-05	0|0	2/3/15/92/93		5.84	0		0	2	MASCOT		T
	R20210200372_P4,13309	R.IVGGQDATR.G	916.485	0.00035	2	1	34.19	0	0.000114	0|0	2/3/15/92/93		5.84	0		0	2	MASCOT		T
	R20210200372_P4,13553	R.IVGGQDATR.G	916.485	-7e-05	2	1	38.45	0	4.29e-05	0|0	2/3/15/92/93		5.84	0		0	2	MASCOT		T
	R20210200372_P4,13801	R.IVGGQDATR.G	916.485	0.00061	2	1	32.81	0	0.000157	0|0	2/3/15/92/93		5.84	0		0	2	MASCOT		T
	R20210200372_P4,14318	R.IVGGQDATR.G	916.485	0.00039	2	1	42.87	0	1.55e-05	0|0	2/3/15/92/93		5.84	0		0	2	MASCOT		T
	R20210200372_P4,14563	R.IVGGQDATR.G	916.485	-7e-05	2	1	28.39	0	0.000435	0|0	2/3/15/92/93		5.84	0		0	2	MASCOT		T
	R20210200372_P4,14883	R.IVGGQDATR.G	916.485	0.00013	2	1	30.18	0	0.000288	0|0	2/3/15/92/93		5.84	0		0	2	MASCOT		T
	R20210200372_P4,15138	R.IVGGQDATR.G	916.485	0.00035	2	1	43.37	0	1.38e-05	0|0	2/3/15/92/93		5.84	0		0	2	MASCOT		T
	R20210200372_P4,15409	R.IVGGQDATR.G	916.485	-0.00021	2	1	40.88	0	2.45e-05	0|0	2/3/15/92/93		5.84	0		0	2	MASCOT		T
	R20210200372_P4,15664	R.IVGGQDATR.G	916.485	0.00035	2	1	30.76	0	0.000252	0|0	2/3/15/92/93		5.84	0		0	2	MASCOT		T
	R20210200372_P4,15916	R.IVGGQDATR.G	916.485	0.00015	2	1	29.24	0	0.000357	0|0	2/3/15/92/93		5.84	0		0	2	MASCOT		T
	R20210200372_P4,16164	R.IVGGQDATR.G	916.485	-0.00019	2	1	37.04	0	5.93e-05	0|0	2/3/15/92/93		5.84	0		0	2	MASCOT		T
	R20210200372_P4,16426	R.IVGGQDATR.G	916.485	0.00013	2	1	34.99	0	9.51e-05	0|0	2/3/15/92/93		5.84	0		0	2	MASCOT		T
	R20210200372_P4,16689	R.IVGGQDATR.G	916.485	0.00075	2	1	26	0	0.000754	0|0	2/3/15/92/93		5.84	0		0	2	MASCOT		T
	R20210200372_P4,16955	R.IVGGQDATR.G	916.485	-0.00125	2	1	34.83	0	9.87e-05	0|0	2/3/15/92/93		5.84	0		0	2	MASCOT		T
	R20210200372_P4,17225	R.IVGGQDATR.G	916.485	-0.00045	2	1	53.18	0	1.44e-06	0|0	2/3/15/92/93		5.84	0		0	2	MASCOT		T
	R20210200372_P4,17492	R.IVGGQDATR.G	916.485	-0.00111	2	1	35.58	0	8.3e-05	0|0	2/3/15/92/93		5.84	0		0	2	MASCOT		T
	R20210200372_P4,17763	R.IVGGQDATR.G	916.485	-0.00105	2	1	33.52	0	0.000133	0|0	2/3/15/92/93		5.84	0		0	2	MASCOT		T
	R20210200372_P4,18300	R.IVGGQDATR.G	916.485	0.00095	2	1	27.17	0	0.000576	0|0	2/3/15/92/93		5.84	0		0	2	MASCOT		T
	R20210200372_P4,18963	R.IVGGQDATR.G	916.485	-5e-05	2	1	40.67	0	2.57e-05	0|0	2/3/15/92/93		5.84	0		0	2	MASCOT		T
	R20210200372_P4,19359	R.IVGGQDATR.G	916.485	0.00075	2	1	31.39	0	0.000218	0|0	2/3/15/92/93		5.84	0		0	2	MASCOT		T
	R20210200372_P4,19804	R.IVGGQDATR.G	916.485	0.00075	2	1	46.77	0	6.31e-06	0|0	2/3/15/92/93		5.84	0		0	2	MASCOT		T
	R20210200372_P4,21753	R.IVGGQDATR.G	916.485	0.00155	2	1	31.48	0	0.000213	0|0	2/3/15/92/93		5.84	0		0	2	MASCOT		T
	R20210200372_P4,21991	R.IVGGQDATR.G	916.485	0.00055	2	1	41.37	0	2.19e-05	0|0	2/3/15/92/93		5.84	0		0	2	MASCOT		T
	R20210200372_P4,22227	R.IVGGQDATR.G	916.485	0.00035	2	1	59.46	0	3.4e-07	0|0	2/3/15/92/93		5.84	0		0	2	MASCOT		T
	R20210200372_P4,22466	R.IVGGQDATR.G	916.485	-0.00205	2	1	59.7	0	3.21e-07	0|0	2/3/15/92/93		5.84	0		0	2	MASCOT		T
	R20210200372_P4,22711	R.IVGGQDATR.G	916.485	0.00137	2	1	59.99	0	3.01e-07	0|0	2/3/15/92/93		5.84	0		0	2	MASCOT		T
	R20210200372_P4,22964	R.IVGGQDATR.G	916.485	-5e-05	2	1	44.66	0	1.03e-05	0|0	2/3/15/92/93		5.84	0		0	2	MASCOT		T
	R20210200372_P4,23224	R.IVGGQDATR.G	916.485	-0.00023	2	1	63.22	0	1.43e-07	0|0	2/3/15/92/93		5.84	0		0	2	MASCOT		T
	R20210200372_P4,23498	R.IVGGQDATR.G	916.485	-3e-05	2	1	47.38	0	5.48e-06	0|0	2/3/15/92/93		5.84	0		0	2	MASCOT		T
	R20210200372_P4,23779	R.IVGGQDATR.G	916.485	-0.00065	2	1	60.1	0	2.93e-07	0|0	2/3/15/92/93		5.84	0		0	2	MASCOT		T
	R20210200372_P4,24076	R.IVGGQDATR.G	916.485	-1e-05	2	1	47.62	0	5.19e-06	0|0	2/3/15/92/93		5.84	0		0	2	MASCOT		T
	R20210200372_P4,24376	R.IVGGQDATR.G	916.485	0.00015	2	1	20.34	0	0.00277	0|0	2/3/15/92/93		5.84	0		0	2	MASCOT		T
	R20210200372_P4,30341	R.IVGGQDATR.G	916.485	-0.00061	2	1	44.87	0	9.78e-06	0|0	2/3/15/92/93		5.84	0		0	2	MASCOT		T
	R20210200372_P4,30645	R.IVGGQDATR.G	916.485	0.00123	3	1	35.16	0	9.14e-05	0|0	2/3/15/92/93		5.84	0		0	2	MASCOT		T
	R20210200372_P4,30672	R.IVGGQDATR.G	916.485	-0.00081	2	1	71.03	0	2.37e-08	0|0	2/3/15/92/93		5.84	0		0	2	MASCOT		T
	R20210200372_P4,30988	R.IVGGQDATR.G	916.485	-0.00045	2	1	55.88	0	7.75e-07	0|0	2/3/15/92/93		5.84	0		0	2	MASCOT		T
	R20210200372_P4,31540	R.IVGGQDATR.G	916.485	-0.00105	2	1	60.16	0	2.89e-07	0|0	2/3/15/92/93		5.84	0		0	2	MASCOT		T
	R20210200372_P4,31995	R.IVGGQDATR.G	916.485	-0.00137	2	1	60.3	0	2.8e-07	0|0	2/3/15/92/93		5.84	0		0	2	MASCOT		T
	R20210200372_P4,32220	R.IVGGQDATR.G	916.485	0.00021	2	1	60.83	0	2.48e-07	0|0	2/3/15/92/93		5.84	0		0	2	MASCOT		T
	R20210200372_P4,32443	R.IVGGQDATR.G	916.485	-0.00113	2	1	65.17	0	9.12e-08	0|0	2/3/15/92/93		5.84	0		0	2	MASCOT		T
	R20210200372_P4,32664	R.IVGGQDATR.G	916.485	-0.00061	2	1	61.55	0	2.1e-07	0|0	2/3/15/92/93		5.84	0		0	2	MASCOT		T
	R20210200372_P4,32887	R.IVGGQDATR.G	916.485	-0.00109	2	1	60.19	0	2.87e-07	0|0	2/3/15/92/93		5.84	0		0	2	MASCOT		T
	R20210200372_P4,33109	R.IVGGQDATR.G	916.485	-0.00045	2	1	53.34	0	1.39e-06	0|0	2/3/15/92/93		5.84	0		0	2	MASCOT		T
	R20210200372_P4,33331	R.IVGGQDATR.G	916.485	-0.00227	2	1	60.07	0	2.95e-07	0|0	2/3/15/92/93		5.84	0		0	2	MASCOT		T
	R20210200372_P4,33556	R.IVGGQDATR.G	916.485	-0.00163	2	1	59.9	0	3.07e-07	0|0	2/3/15/92/93		5.84	0		0	2	MASCOT		T
	R20210200372_P4,33780	R.IVGGQDATR.G	916.485	-0.00025	2	1	60.02	0	2.99e-07	0|0	2/3/15/92/93		5.84	0		0	2	MASCOT		T
	R20210200372_P4,34002	R.IVGGQDATR.G	916.485	-0.00101	2	1	59.95	0	3.03e-07	0|0	2/3/15/92/93		5.84	0		0	2	MASCOT		T
	R20210200372_P4,10955	R.LSGWGK.L ! R.LSGWGK.Q	647.351	-0.00051	2	1	38.24	0	6.75e-05	0|0	2/3/15/19/20/92/93 ! 28/91		8.75	0		0	2	MASCOT		T
	R20210200372_P4,11205	R.LSGWGK.L ! R.LSGWGK.Q	647.351	0.00041	2	1	38.11	0	6.95e-05	0|0	2/3/15/19/20/92/93 ! 28/91		8.75	0		0	2	MASCOT		T
	R20210200372_P4,11455	R.LSGWGK.L ! R.LSGWGK.Q	647.351	0.00019	2	1	37.97	0	7.18e-05	0|0	2/3/15/19/20/92/93 ! 28/91		8.75	0		0	2	MASCOT		T
	R20210200372_P4,11703	R.LSGWGK.L ! R.LSGWGK.Q	647.351	0.00051	2	1	37.31	0	8.36e-05	0|0	2/3/15/19/20/92/93 ! 28/91		8.75	0		0	2	MASCOT		T
	R20210200372_P4,11960	R.LSGWGK.L ! R.LSGWGK.Q	647.351	0.00029	2	1	37.86	0	7.37e-05	0|0	2/3/15/19/20/92/93 ! 28/91		8.75	0		0	2	MASCOT		T
	R20210200372_P4,12202	R.LSGWGK.L ! R.LSGWGK.Q	647.351	-0.00137	2	1	23.96	0	0.00181	0|0	2/3/15/19/20/92/93 ! 28/91		8.75	0		0	2	MASCOT		T
	R20210200372_P4,12446	R.LSGWGK.L ! R.LSGWGK.Q	647.351	0.00085	2	1	23.3	0	0.0021	0|0	2/3/15/19/20/92/93 ! 28/91		8.75	0		0	2	MASCOT		T
	R20210200372_P4,12692	R.LSGWGK.L ! R.LSGWGK.Q	647.351	0.00021	2	1	23.16	0	0.00217	0|0	2/3/15/19/20/92/93 ! 28/91		8.75	0		0	2	MASCOT		T
	R20210200372_P4,12936	R.LSGWGK.L ! R.LSGWGK.Q	647.351	0.00037	2	1	20.02	0	0.00448	0|0	2/3/15/19/20/92/93 ! 28/91		8.75	0		0	2	MASCOT		T
	R20210200372_P4,31188	R.LSGWGK.L ! R.LSGWGK.Q	647.351	0.00019	2	1	37.37	0	8.25e-05	0|0	2/3/15/19/20/92/93 ! 28/91		8.75	0		0	2	MASCOT		T
	R20210200372_P4,31525	R.LSGWGK.L ! R.LSGWGK.Q	647.351	0.00019	2	1	25.36	0	0.00131	0|0	2/3/15/19/20/92/93 ! 28/91		8.75	0		0	2	MASCOT		T
	R20210200372_P4,21	R.STADCNAR.M	894.373	-0.00653	2	1	42.29	0	1.77e-05	0|0	2/3/15/19/20/92		5.55	0		0	2	MASCOT		T
	R20210200372_P4,259	R.STADCNAR.M	894.373	3e-05	2	1	58.85	0	3.91e-07	0|0	2/3/15/19/20/92		5.55	0		0	2	MASCOT		T
	R20210200372_P4,493	R.STADCNAR.M	894.373	7e-05	2	1	41.88	0	1.95e-05	0|0	2/3/15/19/20/92		5.55	0		0	2	MASCOT		T
	R20210200372_P4,721	R.STADCNAR.M	894.373	-0.00033	2	1	29.41	0	0.000344	0|0	2/3/15/19/20/92		5.55	0		0	2	MASCOT		T
	R20210200372_P4,4616	R.STADCNAR.M	894.373	-0.00033	2	1	25.08	0	0.000931	0|0	2/3/15/19/20/92		5.55	0		0	2	MASCOT		T
	R20210200372_P4,5084	R.STADCNAR.M	894.373	-0.00213	2	1	37.28	0	5.61e-05	0|0	2/3/15/19/20/92		5.55	0		0	2	MASCOT		T
	R20210200372_P4,5340	R.STADCNAR.M	894.373	5e-05	2	1	58.74	0	4.01e-07	0|0	2/3/15/19/20/92		5.55	0		0	2	MASCOT		T
	R20210200372_P4,5590	R.STADCNAR.M	894.373	0.00019	2	1	58.84	0	3.92e-07	0|0	2/3/15/19/20/92		5.55	0		0	2	MASCOT		T
	R20210200372_P4,5850	R.STADCNAR.M	894.373	5e-05	2	1	41.44	0	2.15e-05	0|0	2/3/15/19/20/92		5.55	0		0	2	MASCOT		T
	R20210200372_P4,6116	R.STADCNAR.M	894.373	-0.00013	2	1	42.2	0	1.81e-05	0|0	2/3/15/19/20/92		5.55	0		0	2	MASCOT		T
	R20210200372_P4,6366	R.STADCNAR.M	894.373	-0.00085	2	1	42.27	0	1.78e-05	0|0	2/3/15/19/20/92		5.55	0		0	2	MASCOT		T
	R20210200372_P4,6633	R.STADCNAR.M	894.373	-5e-05	2	1	47.22	0	5.69e-06	0|0	2/3/15/19/20/92		5.55	0		0	2	MASCOT		T
	R20210200372_P4,6882	R.STADCNAR.M	894.373	-0.00037	2	1	41.51	0	2.12e-05	0|0	2/3/15/19/20/92		5.55	0		0	2	MASCOT		T
	R20210200372_P4,7133	R.STADCNAR.M	894.373	-0.00035	2	1	44.28	0	1.12e-05	0|0	2/3/15/19/20/92		5.55	0		0	2	MASCOT		T
	R20210200372_P4,7545	R.STADCNAR.M	894.373	0.00027	2	1	39.47	0	3.39e-05	0|0	2/3/15/19/20/92		5.55	0		0	2	MASCOT		T
	R20210200372_P4,7810	R.STADCNAR.M	894.373	0.00029	2	1	42.27	0	1.78e-05	0|0	2/3/15/19/20/92		5.55	0		0	2	MASCOT		T
	R20210200372_P4,8074	R.STADCNAR.M	894.373	-1e-05	2	1	44.6	0	1.04e-05	0|0	2/3/15/19/20/92		5.55	0		0	2	MASCOT		T
	R20210200372_P4,8337	R.STADCNAR.M	894.373	0.00033	2	1	42.31	0	1.76e-05	0|0	2/3/15/19/20/92		5.55	0		0	2	MASCOT		T
	R20210200372_P4,8591	R.STADCNAR.M	894.373	-3e-05	2	1	42.38	0	1.73e-05	0|0	2/3/15/19/20/92		5.55	0		0	2	MASCOT		T
	R20210200372_P4,8839	R.STADCNAR.M	894.373	-0.00111	2	1	42.65	0	1.63e-05	0|0	2/3/15/19/20/92		5.55	0		0	2	MASCOT		T
	R20210200372_P4,9103	R.STADCNAR.M	894.373	-0.00033	2	1	34.32	0	0.000111	0|0	2/3/15/19/20/92		5.55	0		0	2	MASCOT		T
	R20210200372_P4,9343	R.STADCNAR.M	894.373	-0.00037	2	1	42.2	0	1.81e-05	0|0	2/3/15/19/20/92		5.55	0		0	2	MASCOT		T
	R20210200372_P4,9592	R.STADCNAR.M	894.373	-0.00039	2	1	32.99	0	0.000151	0|0	2/3/15/19/20/92		5.55	0		0	2	MASCOT		T
	R20210200372_P4,9850	R.STADCNAR.M	894.373	-0.00019	2	1	43.99	0	1.2e-05	0|0	2/3/15/19/20/92		5.55	0		0	2	MASCOT		T
	R20210200372_P4,10103	R.STADCNAR.M	894.373	-0.00015	2	1	41.37	0	2.19e-05	0|0	2/3/15/19/20/92		5.55	0		0	2	MASCOT		T
	R20210200372_P4,10376	R.STADCNAR.M	894.373	-0.00017	2	1	42.25	0	1.79e-05	0|0	2/3/15/19/20/92		5.55	0		0	2	MASCOT		T
	R20210200372_P4,10645	R.STADCNAR.M	894.373	7e-05	2	1	45.01	0	9.47e-06	0|0	2/3/15/19/20/92		5.55	0		0	2	MASCOT		T
	R20210200372_P4,10887	R.STADCNAR.M	894.373	-0.00077	2	1	44.8	0	9.93e-06	0|0	2/3/15/19/20/92		5.55	0		0	2	MASCOT		T
	R20210200372_P4,11127	R.STADCNAR.M	894.373	9e-05	2	1	46.57	0	6.61e-06	0|0	2/3/15/19/20/92		5.55	0		0	2	MASCOT		T
	R20210200372_P4,11381	R.STADCNAR.M	894.373	0.00013	2	1	36.88	0	6.15e-05	0|0	2/3/15/19/20/92		5.55	0		0	2	MASCOT		T
	R20210200372_P4,11629	R.STADCNAR.M	894.373	3e-05	2	1	44.84	0	9.84e-06	0|0	2/3/15/19/20/92		5.55	0		0	2	MASCOT		T
	R20210200372_P4,11892	R.STADCNAR.M	894.373	0.00051	2	1	41.99	0	1.9e-05	0|0	2/3/15/19/20/92		5.55	0		0	2	MASCOT		T
	R20210200372_P4,12142	R.STADCNAR.M	894.373	0.00037	2	1	41.85	0	1.96e-05	0|0	2/3/15/19/20/92		5.55	0		0	2	MASCOT		T
	R20210200372_P4,12387	R.STADCNAR.M	894.373	0.00033	2	1	42.34	0	1.75e-05	0|0	2/3/15/19/20/92		5.55	0		0	2	MASCOT		T
	R20210200372_P4,12629	R.STADCNAR.M	894.373	-0.00055	2	1	44.94	0	9.62e-06	0|0	2/3/15/19/20/92		5.55	0		0	2	MASCOT		T
	R20210200372_P4,12871	R.STADCNAR.M	894.373	7e-05	2	1	44.84	0	9.84e-06	0|0	2/3/15/19/20/92		5.55	0		0	2	MASCOT		T
	R20210200372_P4,13122	R.STADCNAR.M	894.373	-0.00021	2	1	42.6	0	1.65e-05	0|0	2/3/15/19/20/92		5.55	0		0	2	MASCOT		T
	R20210200372_P4,13370	R.STADCNAR.M	894.373	-0.00011	2	1	39.76	0	3.17e-05	0|0	2/3/15/19/20/92		5.55	0		0	2	MASCOT		T
	R20210200372_P4,13616	R.STADCNAR.M	894.373	-0.00035	2	1	41.56	0	2.09e-05	0|0	2/3/15/19/20/92		5.55	0		0	2	MASCOT		T
	R20210200372_P4,13862	R.STADCNAR.M	894.373	-0.00059	2	1	42.04	0	1.88e-05	0|0	2/3/15/19/20/92		5.55	0		0	2	MASCOT		T
	R20210200372_P4,14109	R.STADCNAR.M	894.373	-0.00057	2	1	39.48	0	3.38e-05	0|0	2/3/15/19/20/92		5.55	0		0	2	MASCOT		T
	R20210200372_P4,14364	R.STADCNAR.M	894.373	-0.00053	2	1	36.15	0	7.28e-05	0|0	2/3/15/19/20/92		5.55	0		0	2	MASCOT		T
	R20210200372_P4,14870	R.STADCNAR.M	894.373	-0.00053	2	1	23.6	0	0.00131	0|0	2/3/15/19/20/92		5.55	0		0	2	MASCOT		T
	R20210200372_P4,15166	R.STADCNAR.M	894.373	-0.00193	2	1	28.36	0	0.000438	0|0	2/3/15/19/20/92		5.55	0		0	2	MASCOT		T
	R20210200372_P4,12724	R.VSYFR.A ! R.VSYFR.S ! R.VSYFR.N ! R.VSYFR.E ! R.VSYFR.D	671.351	0.00029	2	1	41.54	0	6.31e-05	0|0	2/3/15 ! 13/14/19/20/22/24/74/92/97 ! 37/53 ! 81/82/83 ! 84		8.72	0		0	2	MASCOT		T
	R20210200372_P4,12971	R.VSYFR.A ! R.VSYFR.S ! R.VSYFR.N ! R.VSYFR.E ! R.VSYFR.D	671.351	0.00017	2	1	24.64	0	0.00309	0|0	2/3/15 ! 13/14/19/20/22/24/74/92/97 ! 37/53 ! 81/82/83 ! 84		8.72	0		0	2	MASCOT		T
	R20210200372_P4,13216	R.VSYFR.A ! R.VSYFR.S ! R.VSYFR.N ! R.VSYFR.E ! R.VSYFR.D	671.351	0.00045	2	1	41.92	0	5.78e-05	0|0	2/3/15 ! 13/14/19/20/22/24/74/92/97 ! 37/53 ! 81/82/83 ! 84		8.72	0		0	2	MASCOT		T
	R20210200372_P4,13468	R.VSYFR.A ! R.VSYFR.S ! R.VSYFR.N ! R.VSYFR.E ! R.VSYFR.D	671.351	0.00045	2	1	24.16	0	0.00345	0|0	2/3/15 ! 13/14/19/20/22/24/74/92/97 ! 37/53 ! 81/82/83 ! 84		8.72	0		0	2	MASCOT		T
	R20210200372_P4,31286	R.VSYFR.A ! R.VSYFR.S ! R.VSYFR.N ! R.VSYFR.E ! R.VSYFR.D	671.351	0.00027	2	1	20.17	0	0.00865	0|0	2/3/15 ! 13/14/19/20/22/24/74/92/97 ! 37/53 ! 81/82/83 ! 84		8.72	0		0	2	MASCOT		T
	R20210200372_P4,31585	R.VSYFR.A ! R.VSYFR.S ! R.VSYFR.N ! R.VSYFR.E ! R.VSYFR.D	671.351	-0.00025	2	1	41.97	0	5.72e-05	0|0	2/3/15 ! 13/14/19/20/22/24/74/92/97 ! 37/53 ! 81/82/83 ! 84		8.72	0		0	2	MASCOT		T
	R20210200372_P4,31814	R.VSYFR.A ! R.VSYFR.S ! R.VSYFR.N ! R.VSYFR.E ! R.VSYFR.D	671.351	-0.00023	2	1	41.78	0	5.97e-05	0|0	2/3/15 ! 13/14/19/20/22/24/74/92/97 ! 37/53 ! 81/82/83 ! 84		8.72	0		0	2	MASCOT		T
	R20210200372_P4,32039	R.VSYFR.A ! R.VSYFR.S ! R.VSYFR.N ! R.VSYFR.E ! R.VSYFR.D	671.351	-0.00023	2	1	24.27	0	0.00337	0|0	2/3/15 ! 13/14/19/20/22/24/74/92/97 ! 37/53 ! 81/82/83 ! 84		8.72	0		0	2	MASCOT		T
$4-1	20	87	5	0.1506	25016.3	4.94
	R20210200372_P4,4816	K.ALTAAHCTDGR.T ! K.ALTAAHCTDGR.V ! K.ALTAAHCTDGR.W	1172.55	-0.00124	2	1	56.78	0	5.25e-07	0|0	13 ! 20/24/92 ! 30		6.78	0		0	2	MASCOT		T
	R20210200372_P4,4836	K.ALTAAHCTDGR.T ! K.ALTAAHCTDGR.V ! K.ALTAAHCTDGR.W	1172.55	0.00115	3	1	35.37	0	7.26e-05	0|0	13 ! 20/24/92 ! 30		6.78	0		0	2	MASCOT		T
	R20210200372_P4,5499	K.ALTAAHCTDGR.T ! K.ALTAAHCTDGR.V ! K.ALTAAHCTDGR.W	1172.55	0.00028	3	1	23.16	0	0.00121	0|0	13 ! 20/24/92 ! 30		6.78	0		0	2	MASCOT		T
	R20210200372_P4,10955	R.LSGWGK.L ! R.LSGWGK.Q	647.351	-0.00051	2	1	38.24	0	6.75e-05	0|0	2/3/15/19/20/92/93 ! 28/91		8.75	0		0	2	MASCOT		T
	R20210200372_P4,11205	R.LSGWGK.L ! R.LSGWGK.Q	647.351	0.00041	2	1	38.11	0	6.95e-05	0|0	2/3/15/19/20/92/93 ! 28/91		8.75	0		0	2	MASCOT		T
	R20210200372_P4,11455	R.LSGWGK.L ! R.LSGWGK.Q	647.351	0.00019	2	1	37.97	0	7.18e-05	0|0	2/3/15/19/20/92/93 ! 28/91		8.75	0		0	2	MASCOT		T
	R20210200372_P4,11703	R.LSGWGK.L ! R.LSGWGK.Q	647.351	0.00051	2	1	37.31	0	8.36e-05	0|0	2/3/15/19/20/92/93 ! 28/91		8.75	0		0	2	MASCOT		T
	R20210200372_P4,11960	R.LSGWGK.L ! R.LSGWGK.Q	647.351	0.00029	2	1	37.86	0	7.37e-05	0|0	2/3/15/19/20/92/93 ! 28/91		8.75	0		0	2	MASCOT		T
	R20210200372_P4,12202	R.LSGWGK.L ! R.LSGWGK.Q	647.351	-0.00137	2	1	23.96	0	0.00181	0|0	2/3/15/19/20/92/93 ! 28/91		8.75	0		0	2	MASCOT		T
	R20210200372_P4,12446	R.LSGWGK.L ! R.LSGWGK.Q	647.351	0.00085	2	1	23.3	0	0.0021	0|0	2/3/15/19/20/92/93 ! 28/91		8.75	0		0	2	MASCOT		T
	R20210200372_P4,12692	R.LSGWGK.L ! R.LSGWGK.Q	647.351	0.00021	2	1	23.16	0	0.00217	0|0	2/3/15/19/20/92/93 ! 28/91		8.75	0		0	2	MASCOT		T
	R20210200372_P4,12936	R.LSGWGK.L ! R.LSGWGK.Q	647.351	0.00037	2	1	20.02	0	0.00448	0|0	2/3/15/19/20/92/93 ! 28/91		8.75	0		0	2	MASCOT		T
	R20210200372_P4,31188	R.LSGWGK.L ! R.LSGWGK.Q	647.351	0.00019	2	1	37.37	0	8.25e-05	0|0	2/3/15/19/20/92/93 ! 28/91		8.75	0		0	2	MASCOT		T
	R20210200372_P4,31525	R.LSGWGK.L ! R.LSGWGK.Q	647.351	0.00019	2	1	25.36	0	0.00131	0|0	2/3/15/19/20/92/93 ! 28/91		8.75	0		0	2	MASCOT		T
	R20210200372_P4,21	R.STADCNAR.M	894.373	-0.00653	2	1	42.29	0	1.77e-05	0|0	2/3/15/19/20/92		5.55	0		0	2	MASCOT		T
	R20210200372_P4,259	R.STADCNAR.M	894.373	3e-05	2	1	58.85	0	3.91e-07	0|0	2/3/15/19/20/92		5.55	0		0	2	MASCOT		T
	R20210200372_P4,493	R.STADCNAR.M	894.373	7e-05	2	1	41.88	0	1.95e-05	0|0	2/3/15/19/20/92		5.55	0		0	2	MASCOT		T
	R20210200372_P4,721	R.STADCNAR.M	894.373	-0.00033	2	1	29.41	0	0.000344	0|0	2/3/15/19/20/92		5.55	0		0	2	MASCOT		T
	R20210200372_P4,4616	R.STADCNAR.M	894.373	-0.00033	2	1	25.08	0	0.000931	0|0	2/3/15/19/20/92		5.55	0		0	2	MASCOT		T
	R20210200372_P4,5084	R.STADCNAR.M	894.373	-0.00213	2	1	37.28	0	5.61e-05	0|0	2/3/15/19/20/92		5.55	0		0	2	MASCOT		T
	R20210200372_P4,5340	R.STADCNAR.M	894.373	5e-05	2	1	58.74	0	4.01e-07	0|0	2/3/15/19/20/92		5.55	0		0	2	MASCOT		T
	R20210200372_P4,5590	R.STADCNAR.M	894.373	0.00019	2	1	58.84	0	3.92e-07	0|0	2/3/15/19/20/92		5.55	0		0	2	MASCOT		T
	R20210200372_P4,5850	R.STADCNAR.M	894.373	5e-05	2	1	41.44	0	2.15e-05	0|0	2/3/15/19/20/92		5.55	0		0	2	MASCOT		T
	R20210200372_P4,6116	R.STADCNAR.M	894.373	-0.00013	2	1	42.2	0	1.81e-05	0|0	2/3/15/19/20/92		5.55	0		0	2	MASCOT		T
	R20210200372_P4,6366	R.STADCNAR.M	894.373	-0.00085	2	1	42.27	0	1.78e-05	0|0	2/3/15/19/20/92		5.55	0		0	2	MASCOT		T
	R20210200372_P4,6633	R.STADCNAR.M	894.373	-5e-05	2	1	47.22	0	5.69e-06	0|0	2/3/15/19/20/92		5.55	0		0	2	MASCOT		T
	R20210200372_P4,6882	R.STADCNAR.M	894.373	-0.00037	2	1	41.51	0	2.12e-05	0|0	2/3/15/19/20/92		5.55	0		0	2	MASCOT		T
	R20210200372_P4,7133	R.STADCNAR.M	894.373	-0.00035	2	1	44.28	0	1.12e-05	0|0	2/3/15/19/20/92		5.55	0		0	2	MASCOT		T
	R20210200372_P4,7545	R.STADCNAR.M	894.373	0.00027	2	1	39.47	0	3.39e-05	0|0	2/3/15/19/20/92		5.55	0		0	2	MASCOT		T
	R20210200372_P4,7810	R.STADCNAR.M	894.373	0.00029	2	1	42.27	0	1.78e-05	0|0	2/3/15/19/20/92		5.55	0		0	2	MASCOT		T
	R20210200372_P4,8074	R.STADCNAR.M	894.373	-1e-05	2	1	44.6	0	1.04e-05	0|0	2/3/15/19/20/92		5.55	0		0	2	MASCOT		T
	R20210200372_P4,8337	R.STADCNAR.M	894.373	0.00033	2	1	42.31	0	1.76e-05	0|0	2/3/15/19/20/92		5.55	0		0	2	MASCOT		T
	R20210200372_P4,8591	R.STADCNAR.M	894.373	-3e-05	2	1	42.38	0	1.73e-05	0|0	2/3/15/19/20/92		5.55	0		0	2	MASCOT		T
	R20210200372_P4,8839	R.STADCNAR.M	894.373	-0.00111	2	1	42.65	0	1.63e-05	0|0	2/3/15/19/20/92		5.55	0		0	2	MASCOT		T
	R20210200372_P4,9103	R.STADCNAR.M	894.373	-0.00033	2	1	34.32	0	0.000111	0|0	2/3/15/19/20/92		5.55	0		0	2	MASCOT		T
	R20210200372_P4,9343	R.STADCNAR.M	894.373	-0.00037	2	1	42.2	0	1.81e-05	0|0	2/3/15/19/20/92		5.55	0		0	2	MASCOT		T
	R20210200372_P4,9592	R.STADCNAR.M	894.373	-0.00039	2	1	32.99	0	0.000151	0|0	2/3/15/19/20/92		5.55	0		0	2	MASCOT		T
	R20210200372_P4,9850	R.STADCNAR.M	894.373	-0.00019	2	1	43.99	0	1.2e-05	0|0	2/3/15/19/20/92		5.55	0		0	2	MASCOT		T
	R20210200372_P4,10103	R.STADCNAR.M	894.373	-0.00015	2	1	41.37	0	2.19e-05	0|0	2/3/15/19/20/92		5.55	0		0	2	MASCOT		T
	R20210200372_P4,10376	R.STADCNAR.M	894.373	-0.00017	2	1	42.25	0	1.79e-05	0|0	2/3/15/19/20/92		5.55	0		0	2	MASCOT		T
	R20210200372_P4,10645	R.STADCNAR.M	894.373	7e-05	2	1	45.01	0	9.47e-06	0|0	2/3/15/19/20/92		5.55	0		0	2	MASCOT		T
	R20210200372_P4,10887	R.STADCNAR.M	894.373	-0.00077	2	1	44.8	0	9.93e-06	0|0	2/3/15/19/20/92		5.55	0		0	2	MASCOT		T
	R20210200372_P4,11127	R.STADCNAR.M	894.373	9e-05	2	1	46.57	0	6.61e-06	0|0	2/3/15/19/20/92		5.55	0		0	2	MASCOT		T
	R20210200372_P4,11381	R.STADCNAR.M	894.373	0.00013	2	1	36.88	0	6.15e-05	0|0	2/3/15/19/20/92		5.55	0		0	2	MASCOT		T
	R20210200372_P4,11629	R.STADCNAR.M	894.373	3e-05	2	1	44.84	0	9.84e-06	0|0	2/3/15/19/20/92		5.55	0		0	2	MASCOT		T
	R20210200372_P4,11892	R.STADCNAR.M	894.373	0.00051	2	1	41.99	0	1.9e-05	0|0	2/3/15/19/20/92		5.55	0		0	2	MASCOT		T
	R20210200372_P4,12142	R.STADCNAR.M	894.373	0.00037	2	1	41.85	0	1.96e-05	0|0	2/3/15/19/20/92		5.55	0		0	2	MASCOT		T
	R20210200372_P4,12387	R.STADCNAR.M	894.373	0.00033	2	1	42.34	0	1.75e-05	0|0	2/3/15/19/20/92		5.55	0		0	2	MASCOT		T
	R20210200372_P4,12629	R.STADCNAR.M	894.373	-0.00055	2	1	44.94	0	9.62e-06	0|0	2/3/15/19/20/92		5.55	0		0	2	MASCOT		T
	R20210200372_P4,12871	R.STADCNAR.M	894.373	7e-05	2	1	44.84	0	9.84e-06	0|0	2/3/15/19/20/92		5.55	0		0	2	MASCOT		T
	R20210200372_P4,13122	R.STADCNAR.M	894.373	-0.00021	2	1	42.6	0	1.65e-05	0|0	2/3/15/19/20/92		5.55	0		0	2	MASCOT		T
	R20210200372_P4,13370	R.STADCNAR.M	894.373	-0.00011	2	1	39.76	0	3.17e-05	0|0	2/3/15/19/20/92		5.55	0		0	2	MASCOT		T
	R20210200372_P4,13616	R.STADCNAR.M	894.373	-0.00035	2	1	41.56	0	2.09e-05	0|0	2/3/15/19/20/92		5.55	0		0	2	MASCOT		T
	R20210200372_P4,13862	R.STADCNAR.M	894.373	-0.00059	2	1	42.04	0	1.88e-05	0|0	2/3/15/19/20/92		5.55	0		0	2	MASCOT		T
	R20210200372_P4,14109	R.STADCNAR.M	894.373	-0.00057	2	1	39.48	0	3.38e-05	0|0	2/3/15/19/20/92		5.55	0		0	2	MASCOT		T
	R20210200372_P4,14364	R.STADCNAR.M	894.373	-0.00053	2	1	36.15	0	7.28e-05	0|0	2/3/15/19/20/92		5.55	0		0	2	MASCOT		T
	R20210200372_P4,14870	R.STADCNAR.M	894.373	-0.00053	2	1	23.6	0	0.00131	0|0	2/3/15/19/20/92		5.55	0		0	2	MASCOT		T
	R20210200372_P4,15166	R.STADCNAR.M	894.373	-0.00193	2	1	28.36	0	0.000438	0|0	2/3/15/19/20/92		5.55	0		0	2	MASCOT		T
	R20210200372_P4,13863	R.SWIDAN.-	705.32	-0.00048	1	1	33.99	0	3.99e-05	0|0	19/20		3.8	0		0	2	MASCOT		T
	R20210200372_P4,14578	R.SWIDAN.-	705.32	0.00018	2	1	20.9	0	0.000813	0|0	19/20		3.8	0		0	2	MASCOT		T
	R20210200372_P4,14829	R.SWIDAN.-	705.32	0.00055	2	1	22.94	0	0.000508	0|0	19/20		3.8	0		0	2	MASCOT		T
	R20210200372_P4,17183	R.SWIDAN.-	705.32	0.00045	2	1	22.17	0	0.000607	0|0	19/20		3.8	0		0	2	MASCOT		T
	R20210200372_P4,17444	R.SWIDAN.-	705.32	0.00027	2	1	26.71	0	0.000213	0|0	19/20		3.8	0		0	2	MASCOT		T
	R20210200372_P4,17908	R.SWIDAN.-	705.32	0.00102	1	1	30.88	0	8.17e-05	0|0	19/20		3.8	0		0	2	MASCOT		T
	R20210200372_P4,18145	R.SWIDAN.-	705.32	0.00122	1	1	27.66	0	0.000171	0|0	19/20		3.8	0		0	2	MASCOT		T
	R20210200372_P4,18380	R.SWIDAN.-	705.32	0.00026	2	1	27.31	0	0.000186	0|0	19/20		3.8	0		0	2	MASCOT		T
	R20210200372_P4,18675	R.SWIDAN.-	705.32	0.00036	2	1	22.34	0	0.000583	0|0	19/20		3.8	0		0	2	MASCOT		T
	R20210200372_P4,18953	R.SWIDAN.-	705.32	0.00027	2	1	22.43	0	0.000571	0|0	19/20		3.8	0		0	2	MASCOT		T
	R20210200372_P4,19546	R.SWIDAN.-	705.32	0.00019	2	1	26.66	0	0.000216	0|0	19/20		3.8	0		0	2	MASCOT		T
	R20210200372_P4,19834	R.SWIDAN.-	705.32	0.0003	2	1	26.77	0	0.00021	0|0	19/20		3.8	0		0	2	MASCOT		T
	R20210200372_P4,20118	R.SWIDAN.-	705.32	0.00022	2	1	29.26	0	0.000119	0|0	19/20		3.8	0		0	2	MASCOT		T
	R20210200372_P4,20783	R.SWIDAN.-	705.32	0.00102	1	1	41.79	0	6.62e-06	0|0	19/20		3.8	0		0	2	MASCOT		T
	R20210200372_P4,21035	R.SWIDAN.-	705.32	2e-05	1	1	33.91	0	4.06e-05	0|0	19/20		3.8	0		0	2	MASCOT		T
	R20210200372_P4,21278	R.SWIDAN.-	705.32	-0.00038	1	1	33.82	0	4.15e-05	0|0	19/20		3.8	0		0	2	MASCOT		T
	R20210200372_P4,21519	R.SWIDAN.-	705.32	-0.00128	1	1	33.9	0	4.07e-05	0|0	19/20		3.8	0		0	2	MASCOT		T
	R20210200372_P4,21829	R.SWIDAN.-	705.32	0.00152	1	1	41.96	0	6.37e-06	0|0	19/20		3.8	0		0	2	MASCOT		T
	R20210200372_P4,22070	R.SWIDAN.-	705.32	-0.00018	1	1	41.86	0	6.52e-06	0|0	19/20		3.8	0		0	2	MASCOT		T
	R20210200372_P4,22334	R.SWIDAN.-	705.32	0.00092	1	1	41.97	0	6.35e-06	0|0	19/20		3.8	0		0	2	MASCOT		T
	R20210200372_P4,22582	R.SWIDAN.-	705.32	0.00092	1	1	34.4	0	3.63e-05	0|0	19/20		3.8	0		0	2	MASCOT		T
	R20210200372_P4,12724	R.VSYFR.A ! R.VSYFR.S ! R.VSYFR.N ! R.VSYFR.E ! R.VSYFR.D	671.351	0.00029	2	1	41.54	0	6.31e-05	0|0	2/3/15 ! 13/14/19/20/22/24/74/92/97 ! 37/53 ! 81/82/83 ! 84		8.72	0		0	2	MASCOT		T
	R20210200372_P4,12971	R.VSYFR.A ! R.VSYFR.S ! R.VSYFR.N ! R.VSYFR.E ! R.VSYFR.D	671.351	0.00017	2	1	24.64	0	0.00309	0|0	2/3/15 ! 13/14/19/20/22/24/74/92/97 ! 37/53 ! 81/82/83 ! 84		8.72	0		0	2	MASCOT		T
	R20210200372_P4,13216	R.VSYFR.A ! R.VSYFR.S ! R.VSYFR.N ! R.VSYFR.E ! R.VSYFR.D	671.351	0.00045	2	1	41.92	0	5.78e-05	0|0	2/3/15 ! 13/14/19/20/22/24/74/92/97 ! 37/53 ! 81/82/83 ! 84		8.72	0		0	2	MASCOT		T
	R20210200372_P4,13468	R.VSYFR.A ! R.VSYFR.S ! R.VSYFR.N ! R.VSYFR.E ! R.VSYFR.D	671.351	0.00045	2	1	24.16	0	0.00345	0|0	2/3/15 ! 13/14/19/20/22/24/74/92/97 ! 37/53 ! 81/82/83 ! 84		8.72	0		0	2	MASCOT		T
	R20210200372_P4,31286	R.VSYFR.A ! R.VSYFR.S ! R.VSYFR.N ! R.VSYFR.E ! R.VSYFR.D	671.351	0.00027	2	1	20.17	0	0.00865	0|0	2/3/15 ! 13/14/19/20/22/24/74/92/97 ! 37/53 ! 81/82/83 ! 84		8.72	0		0	2	MASCOT		T
	R20210200372_P4,31585	R.VSYFR.A ! R.VSYFR.S ! R.VSYFR.N ! R.VSYFR.E ! R.VSYFR.D	671.351	-0.00025	2	1	41.97	0	5.72e-05	0|0	2/3/15 ! 13/14/19/20/22/24/74/92/97 ! 37/53 ! 81/82/83 ! 84		8.72	0		0	2	MASCOT		T
	R20210200372_P4,31814	R.VSYFR.A ! R.VSYFR.S ! R.VSYFR.N ! R.VSYFR.E ! R.VSYFR.D	671.351	-0.00023	2	1	41.78	0	5.97e-05	0|0	2/3/15 ! 13/14/19/20/22/24/74/92/97 ! 37/53 ! 81/82/83 ! 84		8.72	0		0	2	MASCOT		T
	R20210200372_P4,32039	R.VSYFR.A ! R.VSYFR.S ! R.VSYFR.N ! R.VSYFR.E ! R.VSYFR.D	671.351	-0.00023	2	1	24.27	0	0.00337	0|0	2/3/15 ! 13/14/19/20/22/24/74/92/97 ! 37/53 ! 81/82/83 ! 84		8.72	0		0	2	MASCOT		T
$5-1	14	15	5	0.1802	29038.8	5.74
	R20210200372_P4,4564	K.ALTAAHCTQGR.A ! K.ALTAAHCTQGR.S	1185.58	-0.00021	3	1	32.79	0	0.000105	0|0	14/16 ! 22/97		8.3	0		0	2	MASCOT		T
	R20210200372_P4,29983	K.TDGASDGGSNVLNQVR.T	1589.75	-0.00046	3	1	61.93	0	6.41e-08	0|0	14/16		4.21	0		0	2	MASCOT		T
	R20210200372_P4,4842	R.IVGGSPASK.G	815.462	0.00014	2	1	34.08	0	9.77e-05	0|0	13/14/22/97/98		8.75	0		0	2	MASCOT		T
	R20210200372_P4,5091	R.IVGGSPASK.G	815.462	-0.00278	2	1	38.46	0	3.56e-05	0|0	13/14/22/97/98		8.75	0		0	2	MASCOT		T
	R20210200372_P4,30889	R.IVGGSPASK.G	815.462	-0.00018	2	1	46.77	0	5.26e-06	0|0	13/14/22/97/98		8.75	0		0	2	MASCOT		T
	R20210200372_P4,8704	R.TTVISESDCR.N	1167.53	-0.00511	2	1	21.82	0	0.000658	0|0	14/16		4.37	0		0	2	MASCOT		T
	R20210200372_P4,9040	R.TTVISESDCR.N	1167.53	0.00023	2	1	64.89	0	3.24e-08	0|0	14/16		4.37	0		0	2	MASCOT		T
	R20210200372_P4,12724	R.VSYFR.A ! R.VSYFR.S ! R.VSYFR.N ! R.VSYFR.E ! R.VSYFR.D	671.351	0.00029	2	1	41.54	0	6.31e-05	0|0	2/3/15 ! 13/14/19/20/22/24/74/92/97 ! 37/53 ! 81/82/83 ! 84		8.72	0		0	2	MASCOT		T
	R20210200372_P4,12971	R.VSYFR.A ! R.VSYFR.S ! R.VSYFR.N ! R.VSYFR.E ! R.VSYFR.D	671.351	0.00017	2	1	24.64	0	0.00309	0|0	2/3/15 ! 13/14/19/20/22/24/74/92/97 ! 37/53 ! 81/82/83 ! 84		8.72	0		0	2	MASCOT		T
	R20210200372_P4,13216	R.VSYFR.A ! R.VSYFR.S ! R.VSYFR.N ! R.VSYFR.E ! R.VSYFR.D	671.351	0.00045	2	1	41.92	0	5.78e-05	0|0	2/3/15 ! 13/14/19/20/22/24/74/92/97 ! 37/53 ! 81/82/83 ! 84		8.72	0		0	2	MASCOT		T
	R20210200372_P4,13468	R.VSYFR.A ! R.VSYFR.S ! R.VSYFR.N ! R.VSYFR.E ! R.VSYFR.D	671.351	0.00045	2	1	24.16	0	0.00345	0|0	2/3/15 ! 13/14/19/20/22/24/74/92/97 ! 37/53 ! 81/82/83 ! 84		8.72	0		0	2	MASCOT		T
	R20210200372_P4,31286	R.VSYFR.A ! R.VSYFR.S ! R.VSYFR.N ! R.VSYFR.E ! R.VSYFR.D	671.351	0.00027	2	1	20.17	0	0.00865	0|0	2/3/15 ! 13/14/19/20/22/24/74/92/97 ! 37/53 ! 81/82/83 ! 84		8.72	0		0	2	MASCOT		T
	R20210200372_P4,31585	R.VSYFR.A ! R.VSYFR.S ! R.VSYFR.N ! R.VSYFR.E ! R.VSYFR.D	671.351	-0.00025	2	1	41.97	0	5.72e-05	0|0	2/3/15 ! 13/14/19/20/22/24/74/92/97 ! 37/53 ! 81/82/83 ! 84		8.72	0		0	2	MASCOT		T
	R20210200372_P4,31814	R.VSYFR.A ! R.VSYFR.S ! R.VSYFR.N ! R.VSYFR.E ! R.VSYFR.D	671.351	-0.00023	2	1	41.78	0	5.97e-05	0|0	2/3/15 ! 13/14/19/20/22/24/74/92/97 ! 37/53 ! 81/82/83 ! 84		8.72	0		0	2	MASCOT		T
	R20210200372_P4,32039	R.VSYFR.A ! R.VSYFR.S ! R.VSYFR.N ! R.VSYFR.E ! R.VSYFR.D	671.351	-0.00023	2	1	24.27	0	0.00337	0|0	2/3/15 ! 13/14/19/20/22/24/74/92/97 ! 37/53 ! 81/82/83 ! 84		8.72	0		0	2	MASCOT		T
$6-1	51	8	4	0.1594	27601.4	4.8
	R20210200372_P4,8226	-.IVGGQISSK.G	888.515	8e-05	2	1	42.24	0	2.99e-06	0|0	51		8.75	0		0	2	MASCOT		T
	R20210200372_P4,30896	-.IVGGQISSK.G	888.515	0.00258	2	1	49.03	0	6.25e-07	0|0	51		8.75	0		0	2	MASCOT		T
	R20210200372_P4,11871	R.DRVPDV.-	700.362	0.00112	2	1	21.52	0	0.000352	0|0	51		4.21	1		0	2	MASCOT		T
	R20210200372_P4,12122	R.DRVPDV.-	700.362	0.00078	2	1	36.45	0	1.13e-05	0|0	51		4.21	1		0	2	MASCOT		T
	R20210200372_P4,11859	R.ESDDASPVLR.E	1088.52	0.00071	2	1	65.87	0	1.29e-08	0|0	51		4.03	0		0	2	MASCOT		T
	R20210200372_P4,12126	R.ESDDASPVLR.E	1088.52	5e-05	2	1	23.22	0	0.000238	0|0	51		4.03	0		0	2	MASCOT		T
	R20210200372_P4,30713	R.ESDDASPVLR.E	1088.52	-0.00095	2	1	80.34	0	4.62e-10	0|0	51		4.03	0		0	2	MASCOT		T
	R20210200372_P4,30781	R.ISLPAEGAEFAGSTR.C	1505.76	-0.00328	2	1	69.06	0	6.21e-09	0|0	51		4.53	0		0	2	MASCOT		T
$7-1	91	91	3	0.0743	28237.1	5.55
$7-2	28	91	3	0.0722	29190.9	5.42
	R20210200372_P4,17850	R.AWIDAN.-	689.325	0.00024	2	1	31.27	0	0.000187	0|0	2/3/15/28/91		3.8	0		0	2	MASCOT		T
	R20210200372_P4,18091	R.AWIDAN.-	689.325	0.00058	2	1	28.39	0	0.000362	0|0	2/3/15/28/91		3.8	0		0	2	MASCOT		T
	R20210200372_P4,18348	R.AWIDAN.-	689.325	0.0002	2	1	40.21	0	2.38e-05	0|0	2/3/15/28/91		3.8	0		0	2	MASCOT		T
	R20210200372_P4,18643	R.AWIDAN.-	689.325	0.00034	2	1	30.92	0	0.000202	0|0	2/3/15/28/91		3.8	0		0	2	MASCOT		T
	R20210200372_P4,18925	R.AWIDAN.-	689.325	0.00016	2	1	21.9	0	0.00161	0|0	2/3/15/28/91		3.8	0		0	2	MASCOT		T
	R20210200372_P4,19222	R.AWIDAN.-	689.325	0.00026	2	1	30.61	0	0.000217	0|0	2/3/15/28/91		3.8	0		0	2	MASCOT		T
	R20210200372_P4,19514	R.AWIDAN.-	689.325	0.00036	2	1	30.74	0	0.000211	0|0	2/3/15/28/91		3.8	0		0	2	MASCOT		T
	R20210200372_P4,19803	R.AWIDAN.-	689.325	2e-05	2	1	40.03	0	2.48e-05	0|0	2/3/15/28/91		3.8	0		0	2	MASCOT		T
	R20210200372_P4,20092	R.AWIDAN.-	689.325	0.00044	2	1	40.02	0	2.49e-05	0|0	2/3/15/28/91		3.8	0		0	2	MASCOT		T
	R20210200372_P4,20359	R.AWIDAN.-	689.325	-0.0001	2	1	31.11	0	0.000194	0|0	2/3/15/28/91		3.8	0		0	2	MASCOT		T
	R20210200372_P4,20611	R.AWIDAN.-	689.325	-0.00028	2	1	23.01	0	0.00125	0|0	2/3/15/28/91		3.8	0		0	2	MASCOT		T
	R20210200372_P4,20858	R.AWIDAN.-	689.325	-0.00014	2	1	35.19	0	7.57e-05	0|0	2/3/15/28/91		3.8	0		0	2	MASCOT		T
	R20210200372_P4,21094	R.AWIDAN.-	689.325	0.00098	2	1	31.05	0	0.000196	0|0	2/3/15/28/91		3.8	0		0	2	MASCOT		T
	R20210200372_P4,21327	R.AWIDAN.-	689.325	-2e-05	2	1	28.98	0	0.000316	0|0	2/3/15/28/91		3.8	0		0	2	MASCOT		T
	R20210200372_P4,21564	R.AWIDAN.-	689.325	-0.00052	2	1	40.11	0	2.44e-05	0|0	2/3/15/28/91		3.8	0		0	2	MASCOT		T
	R20210200372_P4,21804	R.AWIDAN.-	689.325	-0.00048	2	1	31.13	0	0.000193	0|0	2/3/15/28/91		3.8	0		0	2	MASCOT		T
	R20210200372_P4,22040	R.AWIDAN.-	689.325	0.00058	2	1	31.09	0	0.000195	0|0	2/3/15/28/91		3.8	0		0	2	MASCOT		T
	R20210200372_P4,22277	R.AWIDAN.-	689.325	0.00078	2	1	40.23	0	2.37e-05	0|0	2/3/15/28/91		3.8	0		0	2	MASCOT		T
	R20210200372_P4,22763	R.AWIDAN.-	689.325	0.0001	2	1	39.99	0	2.51e-05	0|0	2/3/15/28/91		3.8	0		0	2	MASCOT		T
	R20210200372_P4,23014	R.AWIDAN.-	689.325	0.00054	2	1	35.13	0	7.67e-05	0|0	2/3/15/28/91		3.8	0		0	2	MASCOT		T
	R20210200372_P4,23280	R.AWIDAN.-	689.325	0.0001	2	1	30.75	0	0.00021	0|0	2/3/15/28/91		3.8	0		0	2	MASCOT		T
	R20210200372_P4,23555	R.AWIDAN.-	689.325	0.00036	2	1	22.58	0	0.00138	0|0	2/3/15/28/91		3.8	0		0	2	MASCOT		T
	R20210200372_P4,24134	R.AWIDAN.-	689.325	0.00038	2	1	21.19	0	0.0019	0|0	2/3/15/28/91		3.8	0		0	2	MASCOT		T
	R20210200372_P4,24435	R.AWIDAN.-	689.325	-2e-05	2	1	23.4	0	0.00114	0|0	2/3/15/28/91		3.8	0		0	2	MASCOT		T
	R20210200372_P4,26378	R.AWIDAN.-	689.325	0.00016	2	1	20.06	0	0.00247	0|0	2/3/15/28/91		3.8	0		0	2	MASCOT		T
	R20210200372_P4,28071	R.AWIDAN.-	689.325	0.00102	2	1	21.15	0	0.00192	0|0	2/3/15/28/91		3.8	0		0	2	MASCOT		T
	R20210200372_P4,28411	R.AWIDAN.-	689.325	0.00034	2	1	23.77	0	0.00105	0|0	2/3/15/28/91		3.8	0		0	2	MASCOT		T
	R20210200372_P4,29611	R.AWIDAN.-	689.325	-0.0013	1	1	40.72	0	2.12e-05	0|0	2/3/15/28/91		3.8	0		0	2	MASCOT		T
	R20210200372_P4,10955	R.LSGWGK.L ! R.LSGWGK.Q	647.351	-0.00051	2	1	38.24	0	6.75e-05	0|0	2/3/15/19/20/92/93 ! 28/91		8.75	0		0	2	MASCOT		T
	R20210200372_P4,11205	R.LSGWGK.L ! R.LSGWGK.Q	647.351	0.00041	2	1	38.11	0	6.95e-05	0|0	2/3/15/19/20/92/93 ! 28/91		8.75	0		0	2	MASCOT		T
	R20210200372_P4,11455	R.LSGWGK.L ! R.LSGWGK.Q	647.351	0.00019	2	1	37.97	0	7.18e-05	0|0	2/3/15/19/20/92/93 ! 28/91		8.75	0		0	2	MASCOT		T
	R20210200372_P4,11703	R.LSGWGK.L ! R.LSGWGK.Q	647.351	0.00051	2	1	37.31	0	8.36e-05	0|0	2/3/15/19/20/92/93 ! 28/91		8.75	0		0	2	MASCOT		T
	R20210200372_P4,11960	R.LSGWGK.L ! R.LSGWGK.Q	647.351	0.00029	2	1	37.86	0	7.37e-05	0|0	2/3/15/19/20/92/93 ! 28/91		8.75	0		0	2	MASCOT		T
	R20210200372_P4,12202	R.LSGWGK.L ! R.LSGWGK.Q	647.351	-0.00137	2	1	23.96	0	0.00181	0|0	2/3/15/19/20/92/93 ! 28/91		8.75	0		0	2	MASCOT		T
	R20210200372_P4,12446	R.LSGWGK.L ! R.LSGWGK.Q	647.351	0.00085	2	1	23.3	0	0.0021	0|0	2/3/15/19/20/92/93 ! 28/91		8.75	0		0	2	MASCOT		T
	R20210200372_P4,12692	R.LSGWGK.L ! R.LSGWGK.Q	647.351	0.00021	2	1	23.16	0	0.00217	0|0	2/3/15/19/20/92/93 ! 28/91		8.75	0		0	2	MASCOT		T
	R20210200372_P4,12936	R.LSGWGK.L ! R.LSGWGK.Q	647.351	0.00037	2	1	20.02	0	0.00448	0|0	2/3/15/19/20/92/93 ! 28/91		8.75	0		0	2	MASCOT		T
	R20210200372_P4,31188	R.LSGWGK.L ! R.LSGWGK.Q	647.351	0.00019	2	1	37.37	0	8.25e-05	0|0	2/3/15/19/20/92/93 ! 28/91		8.75	0		0	2	MASCOT		T
	R20210200372_P4,31525	R.LSGWGK.L ! R.LSGWGK.Q	647.351	0.00019	2	1	25.36	0	0.00131	0|0	2/3/15/19/20/92/93 ! 28/91		8.75	0		0	2	MASCOT		T
	R20210200372_P4,3951	R.STADCNSR.M	910.368	0.00213	2	1	42.14	0	6.11e-06	0|0	28/91		5.55	0		0	2	MASCOT		T
	R20210200372_P4,4215	R.STADCNSR.M	910.368	-0.00035	2	1	41.3	0	7.41e-06	0|0	28/91		5.55	0		0	2	MASCOT		T
	R20210200372_P4,4741	R.STADCNSR.M	910.368	-0.00033	2	1	42.24	0	5.97e-06	0|0	28/91		5.55	0		0	2	MASCOT		T
	R20210200372_P4,5018	R.STADCNSR.M	910.368	-0.00349	2	1	39	0	1.26e-05	0|0	28/91		5.55	0		0	2	MASCOT		T
	R20210200372_P4,5268	R.STADCNSR.M	910.368	-0.00041	2	1	42.04	0	6.25e-06	0|0	28/91		5.55	0		0	2	MASCOT		T
	R20210200372_P4,5517	R.STADCNSR.M	910.368	-0.00027	2	1	44.37	0	3.66e-06	0|0	28/91		5.55	0		0	2	MASCOT		T
	R20210200372_P4,5766	R.STADCNSR.M	910.368	0.00031	2	1	59.03	0	1.25e-07	0|0	28/91		5.55	0		0	2	MASCOT		T
	R20210200372_P4,6035	R.STADCNSR.M	910.368	9e-05	2	1	42.42	0	5.73e-06	0|0	28/91		5.55	0		0	2	MASCOT		T
	R20210200372_P4,6289	R.STADCNSR.M	910.368	-0.00103	2	1	42.46	0	5.68e-06	0|0	28/91		5.55	0		0	2	MASCOT		T
	R20210200372_P4,6552	R.STADCNSR.M	910.368	0.00017	2	1	39.93	0	1.02e-05	0|0	28/91		5.55	0		0	2	MASCOT		T
	R20210200372_P4,6806	R.STADCNSR.M	910.368	-0.00099	2	1	42.6	0	5.5e-06	0|0	28/91		5.55	0		0	2	MASCOT		T
	R20210200372_P4,7053	R.STADCNSR.M	910.368	0.00029	2	1	43.25	0	4.73e-06	0|0	28/91		5.55	0		0	2	MASCOT		T
	R20210200372_P4,7311	R.STADCNSR.M	910.368	0.00021	2	1	46.13	0	2.44e-06	0|0	28/91		5.55	0		0	2	MASCOT		T
	R20210200372_P4,7703	R.STADCNSR.M	910.368	-0.00013	2	1	46.79	0	2.09e-06	0|0	28/91		5.55	0		0	2	MASCOT		T
	R20210200372_P4,7970	R.STADCNSR.M	910.368	0.00013	2	1	44.41	0	3.62e-06	0|0	28/91		5.55	0		0	2	MASCOT		T
	R20210200372_P4,8231	R.STADCNSR.M	910.368	0.00025	2	1	43	0	5.01e-06	0|0	28/91		5.55	0		0	2	MASCOT		T
	R20210200372_P4,8486	R.STADCNSR.M	910.368	-1e-05	2	1	43.3	0	4.68e-06	0|0	28/91		5.55	0		0	2	MASCOT		T
	R20210200372_P4,8744	R.STADCNSR.M	910.368	-0.00201	2	1	42.3	0	5.89e-06	0|0	28/91		5.55	0		0	2	MASCOT		T
	R20210200372_P4,8995	R.STADCNSR.M	910.368	0.00031	2	1	42.64	0	5.45e-06	0|0	28/91		5.55	0		0	2	MASCOT		T
	R20210200372_P4,9244	R.STADCNSR.M	910.368	-0.00121	2	1	42.38	0	5.78e-06	0|0	28/91		5.55	0		0	2	MASCOT		T
	R20210200372_P4,9663	R.STADCNSR.M	910.368	0.00025	2	1	43.02	0	4.99e-06	0|0	28/91		5.55	0		0	2	MASCOT		T
	R20210200372_P4,9922	R.STADCNSR.M	910.368	-0.00043	2	1	44.19	0	3.81e-06	0|0	28/91		5.55	0		0	2	MASCOT		T
	R20210200372_P4,10187	R.STADCNSR.M	910.368	0.00013	2	1	46.36	0	2.31e-06	0|0	28/91		5.55	0		0	2	MASCOT		T
	R20210200372_P4,10454	R.STADCNSR.M	910.368	0.00025	2	1	44.23	0	3.78e-06	0|0	28/91		5.55	0		0	2	MASCOT		T
	R20210200372_P4,10716	R.STADCNSR.M	910.368	0.00053	2	1	42.77	0	5.28e-06	0|0	28/91		5.55	0		0	2	MASCOT		T
	R20210200372_P4,10952	R.STADCNSR.M	910.368	0.00011	2	1	43.31	0	4.67e-06	0|0	28/91		5.55	0		0	2	MASCOT		T
	R20210200372_P4,11200	R.STADCNSR.M	910.368	0.00051	2	1	48.1	0	1.55e-06	0|0	28/91		5.55	0		0	2	MASCOT		T
	R20210200372_P4,11566	R.STADCNSR.M	910.368	0.00023	2	1	42.23	0	5.98e-06	0|0	28/91		5.55	0		0	2	MASCOT		T
	R20210200372_P4,11812	R.STADCNSR.M	910.368	0.00077	2	1	43.42	0	4.55e-06	0|0	28/91		5.55	0		0	2	MASCOT		T
	R20210200372_P4,12125	R.STADCNSR.M	910.368	0.00031	2	1	42.52	0	5.6e-06	0|0	28/91		5.55	0		0	2	MASCOT		T
	R20210200372_P4,12370	R.STADCNSR.M	910.368	-0.00033	2	1	40.69	0	8.53e-06	0|0	28/91		5.55	0		0	2	MASCOT		T
	R20210200372_P4,12614	R.STADCNSR.M	910.368	-0.00085	2	1	39.56	0	1.11e-05	0|0	28/91		5.55	0		0	2	MASCOT		T
	R20210200372_P4,12856	R.STADCNSR.M	910.368	-0.00109	2	1	39.44	0	1.14e-05	0|0	28/91		5.55	0		0	2	MASCOT		T
	R20210200372_P4,13107	R.STADCNSR.M	910.368	7e-05	2	1	43.05	0	4.95e-06	0|0	28/91		5.55	0		0	2	MASCOT		T
	R20210200372_P4,13354	R.STADCNSR.M	910.368	-0.00027	2	1	42.28	0	5.92e-06	0|0	28/91		5.55	0		0	2	MASCOT		T
	R20210200372_P4,13598	R.STADCNSR.M	910.368	-0.00025	2	1	41.97	0	6.35e-06	0|0	28/91		5.55	0		0	2	MASCOT		T
	R20210200372_P4,13848	R.STADCNSR.M	910.368	-0.00013	2	1	59.07	0	1.24e-07	0|0	28/91		5.55	0		0	2	MASCOT		T
	R20210200372_P4,14093	R.STADCNSR.M	910.368	-1e-05	2	1	38.5	0	1.41e-05	0|0	28/91		5.55	0		0	2	MASCOT		T
	R20210200372_P4,14353	R.STADCNSR.M	910.368	-0.00031	2	1	36.79	0	2.09e-05	0|0	28/91		5.55	0		0	2	MASCOT		T
	R20210200372_P4,14596	R.STADCNSR.M	910.368	-0.00075	2	1	45.17	0	3.04e-06	0|0	28/91		5.55	0		0	2	MASCOT		T
	R20210200372_P4,14845	R.STADCNSR.M	910.368	-0.00033	2	1	23.06	0	0.000494	0|0	28/91		5.55	0		0	2	MASCOT		T
	R20210200372_P4,15370	R.STADCNSR.M	910.368	0.00169	2	1	36.92	0	2.03e-05	0|0	28/91		5.55	0		0	2	MASCOT		T
	R20210200372_P4,15631	R.STADCNSR.M	910.368	0.00019	2	1	24.76	0	0.000334	0|0	28/91		5.55	0		0	2	MASCOT		T
	R20210200372_P4,15995	R.STADCNSR.M	910.368	0.00039	2	1	52.81	0	5.24e-07	0|0	28/91		5.55	0		0	2	MASCOT		T
	R20210200372_P4,16239	R.STADCNSR.M	910.368	-0.00061	2	1	36.45	0	2.26e-05	0|0	28/91		5.55	0		0	2	MASCOT		T
	R20210200372_P4,16501	R.STADCNSR.M	910.368	-0.00041	2	1	20.42	0	0.000908	0|0	28/91		5.55	0		0	2	MASCOT		T
	R20210200372_P4,16764	R.STADCNSR.M	910.368	-0.00015	2	1	22.79	0	0.000526	0|0	28/91		5.55	0		0	2	MASCOT		T
	R20210200372_P4,17012	R.STADCNSR.M	910.368	-0.00077	2	1	22.08	0	0.000619	0|0	28/91		5.55	0		0	2	MASCOT		T
	R20210200372_P4,17266	R.STADCNSR.M	910.368	-0.00021	2	1	24.93	0	0.000321	0|0	28/91		5.55	0		0	2	MASCOT		T
	R20210200372_P4,17533	R.STADCNSR.M	910.368	-0.00101	2	1	29.23	0	0.000119	0|0	28/91		5.55	0		0	2	MASCOT		T
	R20210200372_P4,18304	R.STADCNSR.M	910.368	-0.00121	2	1	22.94	0	0.000508	0|0	28/91		5.55	0		0	2	MASCOT		T
	R20210200372_P4,18606	R.STADCNSR.M	910.368	-0.00041	2	1	32.4	0	5.75e-05	0|0	28/91		5.55	0		0	2	MASCOT		T
$8-1	13	14	3	0.0883	29049.8	6.69
	R20210200372_P4,4816	K.ALTAAHCTDGR.T ! K.ALTAAHCTDGR.V ! K.ALTAAHCTDGR.W	1172.55	-0.00124	2	1	56.78	0	5.25e-07	0|0	13 ! 20/24/92 ! 30		6.78	0		0	2	MASCOT		T
	R20210200372_P4,4836	K.ALTAAHCTDGR.T ! K.ALTAAHCTDGR.V ! K.ALTAAHCTDGR.W	1172.55	0.00115	3	1	35.37	0	7.26e-05	0|0	13 ! 20/24/92 ! 30		6.78	0		0	2	MASCOT		T
	R20210200372_P4,5499	K.ALTAAHCTDGR.T ! K.ALTAAHCTDGR.V ! K.ALTAAHCTDGR.W	1172.55	0.00028	3	1	23.16	0	0.00121	0|0	13 ! 20/24/92 ! 30		6.78	0		0	2	MASCOT		T
	R20210200372_P4,4842	R.IVGGSPASK.G	815.462	0.00014	2	1	34.08	0	9.77e-05	0|0	13/14/22/97/98		8.75	0		0	2	MASCOT		T
	R20210200372_P4,5091	R.IVGGSPASK.G	815.462	-0.00278	2	1	38.46	0	3.56e-05	0|0	13/14/22/97/98		8.75	0		0	2	MASCOT		T
	R20210200372_P4,30889	R.IVGGSPASK.G	815.462	-0.00018	2	1	46.77	0	5.26e-06	0|0	13/14/22/97/98		8.75	0		0	2	MASCOT		T
	R20210200372_P4,12724	R.VSYFR.A ! R.VSYFR.S ! R.VSYFR.N ! R.VSYFR.E ! R.VSYFR.D	671.351	0.00029	2	1	41.54	0	6.31e-05	0|0	2/3/15 ! 13/14/19/20/22/24/74/92/97 ! 37/53 ! 81/82/83 ! 84		8.72	0		0	2	MASCOT		T
	R20210200372_P4,12971	R.VSYFR.A ! R.VSYFR.S ! R.VSYFR.N ! R.VSYFR.E ! R.VSYFR.D	671.351	0.00017	2	1	24.64	0	0.00309	0|0	2/3/15 ! 13/14/19/20/22/24/74/92/97 ! 37/53 ! 81/82/83 ! 84		8.72	0		0	2	MASCOT		T
	R20210200372_P4,13216	R.VSYFR.A ! R.VSYFR.S ! R.VSYFR.N ! R.VSYFR.E ! R.VSYFR.D	671.351	0.00045	2	1	41.92	0	5.78e-05	0|0	2/3/15 ! 13/14/19/20/22/24/74/92/97 ! 37/53 ! 81/82/83 ! 84		8.72	0		0	2	MASCOT		T
	R20210200372_P4,13468	R.VSYFR.A ! R.VSYFR.S ! R.VSYFR.N ! R.VSYFR.E ! R.VSYFR.D	671.351	0.00045	2	1	24.16	0	0.00345	0|0	2/3/15 ! 13/14/19/20/22/24/74/92/97 ! 37/53 ! 81/82/83 ! 84		8.72	0		0	2	MASCOT		T
	R20210200372_P4,31286	R.VSYFR.A ! R.VSYFR.S ! R.VSYFR.N ! R.VSYFR.E ! R.VSYFR.D	671.351	0.00027	2	1	20.17	0	0.00865	0|0	2/3/15 ! 13/14/19/20/22/24/74/92/97 ! 37/53 ! 81/82/83 ! 84		8.72	0		0	2	MASCOT		T
	R20210200372_P4,31585	R.VSYFR.A ! R.VSYFR.S ! R.VSYFR.N ! R.VSYFR.E ! R.VSYFR.D	671.351	-0.00025	2	1	41.97	0	5.72e-05	0|0	2/3/15 ! 13/14/19/20/22/24/74/92/97 ! 37/53 ! 81/82/83 ! 84		8.72	0		0	2	MASCOT		T
	R20210200372_P4,31814	R.VSYFR.A ! R.VSYFR.S ! R.VSYFR.N ! R.VSYFR.E ! R.VSYFR.D	671.351	-0.00023	2	1	41.78	0	5.97e-05	0|0	2/3/15 ! 13/14/19/20/22/24/74/92/97 ! 37/53 ! 81/82/83 ! 84		8.72	0		0	2	MASCOT		T
	R20210200372_P4,32039	R.VSYFR.A ! R.VSYFR.S ! R.VSYFR.N ! R.VSYFR.E ! R.VSYFR.D	671.351	-0.00023	2	1	24.27	0	0.00337	0|0	2/3/15 ! 13/14/19/20/22/24/74/92/97 ! 37/53 ! 81/82/83 ! 84		8.72	0		0	2	MASCOT		T
$9-1	52	14	3	0.1446	26913	5.68
$9-2	95	14	3	0.122	31471.2	5.31
$9-3	4	14	3	0.1351	29111.6	6.13
$9-4	6	14	3	0.1316	29434.8	5.84
$9-5	5	14	3	0.1273	30573	6.32
	R20210200372_P4,9810	R.DSCQGDSGGPMAVK.I	1408.58	0.00183	2	1	30.13	0	0.000243	0|0	4/5/6/52/95		4.21	0		0	2	MASCOT		T
	R20210200372_P4,10064	R.DSCQGDSGGPMAVK.I	1408.58	-0.00043	2	1	69.33	0	2.92e-08	0|0	4/5/6/52/95		4.21	0		0	2	MASCOT		T
	R20210200372_P4,30411	R.VSQYNDWVQSK.I	1353.64	-0.00043	2	1	60.11	0	2.44e-07	0|0	4/5/6/52/95		5.81	0		0	2	MASCOT		T
	R20210200372_P4,7190	R.VTENM*ICGGR.I	1152.51	-0.00092	2	1	25.85	0	0.00065	0|0	4/5/6/52/95		5.97	0	15.994919 Oxidation (M)	0	2	MASCOT		T
	R20210200372_P4,7608	R.VTENM*ICGGR.I	1152.51	0.00028	2	1	53.34	0	1.16e-06	0|0	4/5/6/52/95		5.97	0	15.994919 Oxidation (M)	0	2	MASCOT		T
	R20210200372_P4,8526	R.VTENM*ICGGR.I	1152.51	0.00108	2	1	27.36	0	0.000459	0|0	4/5/6/52/95		5.97	0	15.994919 Oxidation (M)	0	2	MASCOT		T
	R20210200372_P4,8910	R.VTENM*ICGGR.I	1152.51	-0.00252	2	1	60.17	0	2.4e-07	0|0	4/5/6/52/95		5.97	0	15.994919 Oxidation (M)	0	2	MASCOT		T
	R20210200372_P4,9337	R.VTENM*ICGGR.I	1152.51	-0.00252	2	1	30.22	0	0.000238	0|0	4/5/6/52/95		5.97	0	15.994919 Oxidation (M)	0	2	MASCOT		T
	R20210200372_P4,9598	R.VTENM*ICGGR.I	1152.51	8e-05	2	1	32.76	0	0.000132	0|0	4/5/6/52/95		5.97	0	15.994919 Oxidation (M)	0	2	MASCOT		T
	R20210200372_P4,11071	R.VTENM*ICGGR.I	1152.51	-4e-05	2	1	31.14	0	0.000192	0|0	4/5/6/52/95		5.97	0	15.994919 Oxidation (M)	0	2	MASCOT		T
	R20210200372_P4,30203	R.VTENM*ICGGR.I	1152.51	-0.00132	2	1	50.7	0	2.13e-06	0|0	4/5/6/52/95		5.97	0	15.994919 Oxidation (M)	0	2	MASCOT		T
	R20210200372_P4,12568	R.VTENMICGGR.I	1136.52	-0.00017	2	1	64.54	0	8.79e-08	0|0	4/5/6/52/95		5.97	0		0	2	MASCOT		T
	R20210200372_P4,30652	R.VTENMICGGR.I	1136.52	0.00039	2	1	56.19	0	6.01e-07	0|0	4/5/6/52/95		5.97	0		0	2	MASCOT		T
	R20210200372_P4,30964	R.VTENMICGGR.I	1136.52	-0.00081	2	1	56.22	0	5.97e-07	0|0	4/5/6/52/95		5.97	0		0	2	MASCOT		T
$10-1	103	7	3	0.1439	28565.6	4.95
	R20210200372_P4,30796	R.DAFPGQIYDGMVCAGR.V	1756.78	-0.00408	3	1	46.12	0	7.33e-06	0|0	103		4.21	0		0	2	MASCOT		T
	R20210200372_P4,30835	R.DAFPGQIYDGMVCAGR.V	1756.78	-0.00118	2	1	71.19	0	2.28e-08	0|0	103		4.21	0		0	2	MASCOT		T
	R20210200372_P4,10604	R.GCAGDTPGVYAR.V	1223.55	0.00038	2	1	49.82	0	5.21e-07	0|0	103		5.83	0		0	2	MASCOT		T
	R20210200372_P4,26676	R.QGEYPYQVSLR.R	1339.66	0.00815	2	1	36.67	0	9.69e-05	0|0	7/8/9/10/11/12/102/103/104		6	0		0	2	MASCOT		T
	R20210200372_P4,26993	R.QGEYPYQVSLR.R	1339.66	0.00425	2	1	39	0	5.67e-05	0|0	7/8/9/10/11/12/102/103/104		6	0		0	2	MASCOT		T
	R20210200372_P4,30745	R.QGEYPYQVSLR.R	1339.66	0.00017	2	1	47.4	0	8.19e-06	0|0	7/8/9/10/11/12/102/103/104		6	0		0	2	MASCOT		T
	R20210200372_P4,30854	R.QGEYPYQVSLR.R	1339.66	0.00063	3	1	49.62	0	4.91e-06	0|0	7/8/9/10/11/12/102/103/104		6	0		0	2	MASCOT		T
$11-1	49	6	3	0.1354	24093.4	8.48
	R20210200372_P4,4897	-.IVGGAAAR.Q	714.426	0.00038	2	1	31.66	0	3.41e-05	0|0	49		9.75	0		0	2	MASCOT		T
	R20210200372_P4,5135	-.IVGGAAAR.Q	714.426	0.001	2	1	25.71	0	0.000134	0|0	49		9.75	0		0	2	MASCOT		T
	R20210200372_P4,31088	-.IVGGAAAR.Q	714.426	0.00014	2	1	47.1	0	9.75e-07	0|0	49		9.75	0		0	2	MASCOT		T
	R20210200372_P4,13521	K.DSCQGDSGGPLAVK.V	1390.63	-0.00055	2	1	86.57	0	2.2e-10	0|0	49		4.21	0		0	2	MASCOT		T
	R20210200372_P4,30134	K.DSCQGDSGGPLAVK.V	1390.63	-0.00121	2	1	88.54	0	1.4e-10	0|0	49		4.21	0		0	2	MASCOT		T
	R20210200372_P4,29757	K.SWVDGYVYT.-	1089.49	-0.00173	1	1	22.35	0	0.000582	0|0	49		3.8	0		0	2	MASCOT		T
$12-1	11	11	2	0.0881	27127.8	5.54
$12-2	7	11	2	0.0924	26411.1	5.71
$12-3	10	11	2	0.0885	27041.7	5.38
$12-4	9	11	2	0.0888	27351.9	5.34
$12-5	8	11	2	0.092	26312	5.38
$12-6	12	11	2	0.0979	24547	5.35
	R20210200372_P4,10722	R.GCASETPGVYAR.V	1267.57	-0.00079	3	1	24.29	0	0.00112	0|0	7/8/9/10/11/12		5.99	0		0	2	MASCOT		T
	R20210200372_P4,10870	R.GCASETPGVYAR.V	1267.57	-0.00234	2	1	68.05	0	4.7e-08	0|0	7/8/9/10/11/12		5.99	0		0	2	MASCOT		T
	R20210200372_P4,11110	R.GCASETPGVYAR.V	1267.57	0.0001	2	1	67.35	0	5.52e-08	0|0	7/8/9/10/11/12		5.99	0		0	2	MASCOT		T
	R20210200372_P4,11362	R.GCASETPGVYAR.V	1267.57	-0.00076	2	1	63.56	0	1.32e-07	0|0	7/8/9/10/11/12		5.99	0		0	2	MASCOT		T
	R20210200372_P4,11613	R.GCASETPGVYAR.V	1267.57	0.00504	2	1	23.4	0	0.00137	0|0	7/8/9/10/11/12		5.99	0		0	2	MASCOT		T
	R20210200372_P4,30237	R.GCASETPGVYAR.V	1267.57	-0.00132	2	1	68.65	0	4.09e-08	0|0	7/8/9/10/11/12		5.99	0		0	2	MASCOT		T
	R20210200372_P4,30277	R.GCASETPGVYAR.V	1267.57	0.00113	3	1	60.64	0	2.59e-07	0|0	7/8/9/10/11/12		5.99	0		0	2	MASCOT		T
	R20210200372_P4,26676	R.QGEYPYQVSLR.R	1339.66	0.00815	2	1	36.67	0	9.69e-05	0|0	7/8/9/10/11/12/102/103/104		6	0		0	2	MASCOT		T
	R20210200372_P4,26993	R.QGEYPYQVSLR.R	1339.66	0.00425	2	1	39	0	5.67e-05	0|0	7/8/9/10/11/12/102/103/104		6	0		0	2	MASCOT		T
	R20210200372_P4,30745	R.QGEYPYQVSLR.R	1339.66	0.00017	2	1	47.4	0	8.19e-06	0|0	7/8/9/10/11/12/102/103/104		6	0		0	2	MASCOT		T
	R20210200372_P4,30854	R.QGEYPYQVSLR.R	1339.66	0.00063	3	1	49.62	0	4.91e-06	0|0	7/8/9/10/11/12/102/103/104		6	0		0	2	MASCOT		T
$13-1	58	3	2	0.0601	25064.7	5.02
$13-2	99	3	2	0.0519	29038.4	5.17
	R20210200372_P4,14332	K.EQVSR.L	618.321	1e-05	2	1	20.48	0	0.000895	0|0	58/99		6.1	0		0	2	MASCOT		T
	R20210200372_P4,14579	K.EQVSR.L	618.321	7e-05	2	1	20.27	0	0.00094	0|0	58/99		6.1	0		0	2	MASCOT		T
	R20210200372_P4,5178	R.ISDTTTPSR.V	977.49	0.0011	2	1	34.17	0	5.74e-05	0|0	58/99		5.84	0		0	2	MASCOT		T
$14-1	94	34	1	0.0299	28732.4	5.74
	R20210200372_P4,2	R.SDDTEPSK.V	878.374	-0.00589	2	1	49.54	0	5.56e-07	0|0	94		4.03	0		0	2	MASCOT		T
	R20210200372_P4,236	R.SDDTEPSK.V	878.374	0.00011	2	1	53.69	0	2.14e-07	0|0	94		4.03	0		0	2	MASCOT		T
	R20210200372_P4,477	R.SDDTEPSK.V	878.374	-0.00075	2	1	55.91	0	1.28e-07	0|0	94		4.03	0		0	2	MASCOT		T
	R20210200372_P4,732	R.SDDTEPSK.V	878.374	-0.00079	2	1	50.61	0	4.34e-07	0|0	94		4.03	0		0	2	MASCOT		T
	R20210200372_P4,996	R.SDDTEPSK.V	878.374	-0.00093	2	1	50.47	0	4.49e-07	0|0	94		4.03	0		0	2	MASCOT		T
	R20210200372_P4,1239	R.SDDTEPSK.V	878.374	-0.00153	2	1	54.39	0	1.82e-07	0|0	94		4.03	0		0	2	MASCOT		T
	R20210200372_P4,1463	R.SDDTEPSK.V	878.374	-0.00097	2	1	51.64	0	3.43e-07	0|0	94		4.03	0		0	2	MASCOT		T
	R20210200372_P4,1690	R.SDDTEPSK.V	878.374	-0.00165	2	1	47.07	0	9.82e-07	0|0	94		4.03	0		0	2	MASCOT		T
	R20210200372_P4,1691	R.SDDTEPSK.V	878.374	-0.00163	2	1	61.32	0	3.69e-08	0|0	94		4.03	0		0	2	MASCOT		T
	R20210200372_P4,1917	R.SDDTEPSK.V	878.374	-0.00129	2	1	53.44	0	2.26e-07	0|0	94		4.03	0		0	2	MASCOT		T
	R20210200372_P4,2138	R.SDDTEPSK.V	878.374	-0.00155	2	1	58.12	0	7.71e-08	0|0	94		4.03	0		0	2	MASCOT		T
	R20210200372_P4,2580	R.SDDTEPSK.V	878.374	-0.00055	2	1	53.45	0	2.26e-07	0|0	94		4.03	0		0	2	MASCOT		T
	R20210200372_P4,2801	R.SDDTEPSK.V	878.374	-0.00043	2	1	59.69	0	5.37e-08	0|0	94		4.03	0		0	2	MASCOT		T
	R20210200372_P4,3023	R.SDDTEPSK.V	878.374	-0.00079	2	1	49.67	0	5.39e-07	0|0	94		4.03	0		0	2	MASCOT		T
	R20210200372_P4,3242	R.SDDTEPSK.V	878.374	-0.00137	2	1	39.08	0	6.18e-06	0|0	94		4.03	0		0	2	MASCOT		T
	R20210200372_P4,3464	R.SDDTEPSK.V	878.374	-0.00103	2	1	40.56	0	4.4e-06	0|0	94		4.03	0		0	2	MASCOT		T
	R20210200372_P4,4489	R.SDDTEPSK.V	878.374	-0.00171	2	1	28.29	0	7.41e-05	0|0	94		4.03	0		0	2	MASCOT		T
	R20210200372_P4,5292	R.SDDTEPSK.V	878.374	0.00069	2	1	57.66	0	8.57e-08	0|0	94		4.03	0		0	2	MASCOT		T
	R20210200372_P4,5541	R.SDDTEPSK.V	878.374	0.00051	2	1	55.11	0	1.54e-07	0|0	94		4.03	0		0	2	MASCOT		T
	R20210200372_P4,5812	R.SDDTEPSK.V	878.374	-3e-05	2	1	63.83	0	2.07e-08	0|0	94		4.03	0		0	2	MASCOT		T
	R20210200372_P4,6079	R.SDDTEPSK.V	878.374	3e-05	2	1	64.05	0	1.97e-08	0|0	94		4.03	0		0	2	MASCOT		T
	R20210200372_P4,6411	R.SDDTEPSK.V	878.374	-0.00047	2	1	56.59	0	1.1e-07	0|0	94		4.03	0		0	2	MASCOT		T
	R20210200372_P4,6830	R.SDDTEPSK.V	878.374	-0.00095	2	1	36.88	0	1.03e-05	0|0	94		4.03	0		0	2	MASCOT		T
	R20210200372_P4,7077	R.SDDTEPSK.V	878.374	1e-05	2	1	55.79	0	1.32e-07	0|0	94		4.03	0		0	2	MASCOT		T
	R20210200372_P4,7334	R.SDDTEPSK.V	878.374	-0.00033	2	1	50.2	0	4.77e-07	0|0	94		4.03	0		0	2	MASCOT		T
	R20210200372_P4,7587	R.SDDTEPSK.V	878.374	5e-05	2	1	57.63	0	8.63e-08	0|0	94		4.03	0		0	2	MASCOT		T
	R20210200372_P4,7853	R.SDDTEPSK.V	878.374	0.00011	2	1	52.92	0	2.55e-07	0|0	94		4.03	0		0	2	MASCOT		T
	R20210200372_P4,8118	R.SDDTEPSK.V	878.374	-0.00017	2	1	52.96	0	2.53e-07	0|0	94		4.03	0		0	2	MASCOT		T
	R20210200372_P4,8378	R.SDDTEPSK.V	878.374	0.00051	2	1	57.46	0	8.97e-08	0|0	94		4.03	0		0	2	MASCOT		T
	R20210200372_P4,8630	R.SDDTEPSK.V	878.374	0.00049	2	1	52.8	0	2.62e-07	0|0	94		4.03	0		0	2	MASCOT		T
	R20210200372_P4,8884	R.SDDTEPSK.V	878.374	-0.00059	2	1	47.25	0	9.42e-07	0|0	94		4.03	0		0	2	MASCOT		T
	R20210200372_P4,9487	R.SDDTEPSK.V	878.374	0.00017	2	1	44.09	0	1.95e-06	0|0	94		4.03	0		0	2	MASCOT		T
	R20210200372_P4,9738	R.SDDTEPSK.V	878.374	-0.00035	2	1	52.36	0	2.9e-07	0|0	94		4.03	0		0	2	MASCOT		T
	R20210200372_P4,10184	R.SDDTEPSK.V	878.374	5e-05	2	1	33.17	0	2.41e-05	0|0	94		4.03	0		0	2	MASCOT		T
$15-1	68	1	1	0.0773	21003.1	4.57
	R20210200372_P4,30948	R.ILPDSDAEQILETTR.I	1700.87	-0.00203	2	1	73.05	0	2.48e-09	0|0	68		3.92	0		0	2	MASCOT		T
$16-1	69	1	1	0.0949	17456.5	4.79
$16-2	44	1	1	0.0602	27439.7	5.59
$16-3	42	1	1	0.0602	27381.8	6.05
	R20210200372_P4,30777	K.LAAQDNPEGTLPDFR.G	1643.8	0.00224	2	1	117.85	0	2.46e-13	0|0	42/44/69		4.03	0		0	2	MASCOT		T
----- summary -----
Total protein	: 31
Total protein group	: 16
UniPepCount	ProteinGroupCount	Percent	ProteinCount	Percent
1	3	0.1875	5	0.1613
2	2	0.125	8	0.2581
3	5	0.3125	10	0.3226
4	1	0.0625	1	0.0323
5	3	0.1875	3	0.0968
7	2	0.125	4	0.129
