# Supplementary material for: A facultative plasminogen-independent thrombolytic enzyme from Sipunculus nudus
Source: Nat Commun. 2025 Apr 24;16:3852. doi: 10.1038/s41467-025-58915-y (PMC12022309; doi:10.1038/s41467-025-58915-y)
Supplement: Supplementary file 5 — Supplementary Data 3 [file 41467_2025_58915_MOESM5_ESM.xlsx]

## Sheet: Sheet1
Pathway	Sample	Background	Q-value	Pathway ID
	-264	-28360
Lipoic acid metabolism	30	36	3.73e-54	ko00785
Glioma	46	210	4.73e-48	ko05214
Thyroid cancer	35	97	4.47e-45	ko05216
Acute myeloid leukemia	35	98	5.18e-45	ko05221
Long-term potentiation	46	283	4.25e-42	ko04720
Melanoma	35	123	3.34e-41	ko05218
Chronic myeloid leukemia	35	123	3.34e-41	ko05220
Endometrial cancer	35	129	1.95e-40	ko05213
Pancreatic cancer	35	133	5.79e-40	ko05212
Non-small cell lung cancer	35	134	6.99e-40	ko05223
Bladder cancer	35	138	2.01e-39	ko05219
Colorectal cancer	35	139	2.45e-39	ko05210
Natural killer cell mediated cytotoxicity	35	143	6.83e-39	ko04650
Neurotrophin signaling pathway	46	340	9e-39	ko04722
Progesterone-mediated oocyte maturation	35	157	2.16e-37	ko04914
Renal cell carcinoma	35	167	2.09e-36	ko05211
Insulin signaling pathway	46	384	2.09e-36	ko04910
Alcoholism	46	395	7.23e-36	ko05034
ErbB signaling pathway	35	178	1.97e-35	ko04012
Long-term depression	35	187	1.18e-34	ko04730
Prostate cancer	35	194	4.37e-34	ko05215
Vascular smooth muscle contraction	46	436	5.3e-34	ko04270
Chemokine signaling pathway	35	214	1.46e-32	ko04062
Hepatitis C	35	224	7.35e-32	ko05160
FoxO signaling pathway	35	225	8.29e-32	ko04068
MAPK signaling pathway - fly	35	293	9.42e-28	ko04013
Rap1 signaling pathway	46	674	8.49e-26	ko04015
mTOR signaling pathway	35	341	1.65e-25	ko04150
Dorso-ventral axis formation	41	533	5.61e-25	ko04320
cAMP signaling pathway	46	744	4.88e-24	ko04024
Tyrosine metabolism	28	221	4.75e-23	ko00350
MAPK signaling pathway	35	450	1.56e-21	ko04010
Serotonergic synapse	35	478	1.08e-20	ko04726
Prion diseases	35	508	7.52e-20	ko05020
Regulation of actin cytoskeleton	35	513	1e-19	ko04810
Notch signaling pathway	35	546	7.13e-19	ko04330
Choline metabolism in cancer	29	347	7.94e-19	ko05231
Vitamin digestion and absorption	26	286	7.38e-18	ko04977
Proteoglycans in cancer	35	736	6.64e-15	ko05205
Metabolic pathways	97	4748	8.26e-15	ko01100
Pathways in cancer	35	759	1.58e-14	ko05200
Transcriptional misregulation in cancer	27	440	2.76e-14	ko05202
Thyroid hormone signaling pathway	35	808	9.52e-14	ko04919
Focal adhesion	35	930	5.27e-12	ko04510
Ubiquinone and other terpenoid-quinone biosynthesis	13	98	1.63e-11	ko00130
MicroRNAs in cancer	35	1056	1.68e-10	ko05206
Tuberculosis	36	1204	1.42e-09	ko05152
Phenylalanine metabolism	13	145	2.23e-09	ko00360
Phototransduction	11	111	1.47e-08	ko04744
Phagosome	34	1236	3.31e-08	ko04145
Peroxisome	18	411	1.31e-07	ko04146
Retinol metabolism	18	510	2.97e-06	ko00830
Phototransduction - fly	11	209	8.24e-06	ko04745
Melanogenesis	11	230	2e-05	ko04916
Olfactory transduction	11	234	2.31e-05	ko04740
Gastric acid secretion	11	238	2.66e-05	ko04971
Pertussis	11	243	3.16e-05	ko05133
Oocyte meiosis	11	261	5.99e-05	ko04114
Glucagon signaling pathway	11	274	9.14e-05	ko04922
Amphetamine addiction	11	280	0.000109	ko05031
Circadian entrainment	11	301	0.000203	ko04713
GnRH signaling pathway	11	303	0.000212	ko04912
Phosphatidylinositol signaling system	11	307	0.000234	ko04070
Aldosterone synthesis and secretion	11	311	0.000257	ko04925
Adrenergic signaling in cardiomyocytes	11	314	0.000271	ko04261
Renin secretion	11	314	0.000271	ko04924
Pathogenic Escherichia coli infection	9	228	0.000429	ko05130
Estrogen signaling pathway	11	349	0.000645	ko04915
Dopaminergic synapse	11	375	0.00115	ko04728
Pentose and glucuronate interconversions	8	212	0.00118	ko00040
Gap junction	9	278	0.00166	ko04540
Alzheimer's disease	11	427	0.00307	ko05010
Oxytocin signaling pathway	11	457	0.00506	ko04921
cGMP-PKG signaling pathway	11	464	0.00559	ko04022
Inflammatory mediator regulation of TRP channels	11	465	0.0056	ko04750
Salivary secretion	11	466	0.00562	ko04970
