# Supplementary material for: A facultative plasminogen-independent thrombolytic enzyme from Sipunculus nudus
Source: Nat Commun. 2025 Apr 24;16:3852. doi: 10.1038/s41467-025-58915-y (PMC12022309; doi:10.1038/s41467-025-58915-y)
Supplement: Supplementary file 6 — Supplementary Data 4 [file 41467_2025_58915_MOESM6_ESM.xlsx]

## Sheet: Sheet1
Gene ID in KEGG	New Gene IDs	Species Latin name (common name)
hsa:5340	Mammals_human_hsa	Homo sapiens (human)
ptr:463117	Mammals_chimpanzee_ptr	Pan troglodytes (chimpanzee)
pps:100982214	Mammals_bonobo_pps	Pan paniscus (bonobo)
ggo:101150968	Mammals_gorilla_ggo	Gorilla gorilla gorilla (western lowland gorilla)
pon:100172984	Mammals_orangutan_pon	Pongo abelii (Sumatran orangutan)
nle:101177406	Mammals_gibbon_nle	Nomascus leucogenys (northern white-cheeked gibbon)
mcc:703891	Mammals_monkey_mcc	Macaca mulatta (rhesus monkey)
mcf:102145643	Mammals_macaque_mcf	Macaca fascicularis (crab-eating macaque)
csab:103240838	Mammals_monkey_csab	Chlorocebus sabaeus (green monkey)
caty:105594241	Mammals_mangabey_caty	Cercocebus atys (sooty mangabey)
panu:101008370	Mammals_baboon_panu	Papio anubis (olive baboon)
rro:104670000	Mammals_monkey_rro	Rhinopithecus roxellana (golden snub-nosed monkey)
rbb:108527991	Mammals_monkey_rbb	Rhinopithecus bieti (black snub-nosed monkey)
tfn:117096916	Mammals_langur_tfn	Trachypithecus francoisi (Francois's langur)
pteh:111550287	Mammals_Colobus_pteh	Piliocolobus tephrosceles (Ugandan red Colobus)
sbq:101028314	Mammals_monkey_sbq	Saimiri boliviensis boliviensis (Bolivian squirrel monkey)
csyr:103270361	Mammals_tarsier_csyr	Carlito syrichta (Philippine tarsier)
mmur:105868601	Mammals_lemur_mmur	Microcebus murinus (gray mouse lemur)
mmu:18815	Mammals_mouse_mmu	Mus musculus (mouse)
mcal:110312566	Mammals_mouse_mcal	Mus caroli (Ryukyu mouse)
mpah:110338193	Mammals_mouse_mpah	Mus pahari (shrew mouse)
rno:85253	Mammals_rat_rno	Rattus norvegicus (rat)
mcoc:116077314	Mammals_mouse_mcoc	Mastomys coucha (southern multimammate mouse)
mun:110554863	Mammals_gerbil_mun	Meriones unguiculatus (Mongolian gerbil)
cge:100761455	Mammals_hamster_cge	Cricetulus griseus (Chinese hamster)
pleu:114691365	Mammals_mouse_pleu	Peromyscus leucopus (white-footed mouse)
hgl:101703481	Mammals_rat_hgl	Heterocephalus glaber (naked mole rat)
cpoc:100725098	Mammals_pig_cpoc	Cavia porcellus (domestic guinea pig)
dord:105991843	Mammals_rat_dord	Dipodomys ordii (Ord's kangaroo rat)
dsp:122116130	Mammals_rat_dsp	Dipodomys spectabilis (banner-tailed kangaroo rat)
ocu:100357844	Mammals_rabbit_ocu	Oryctolagus cuniculus (rabbit)
tup:102500037	Mammals_shrew_tup	Tupaia chinensis (Chinese tree shrew)
cfa:403602	Mammals_dog_cfa	Canis lupus familiaris (dog)
vvp:112932977	Mammals_fox_vvp	Vulpes vulpes (red fox)
vlg:121482051	Mammals_fox_vlg	Vulpes lagopus (Arctic fox)
umr:103660825	Mammals_bear_umr	Ursus maritimus (polar bear)
uah:113259627	Mammals_horribilis_uah	Ursus arctos horribilis
uar:123797541	Mammals_bear_uar	Ursus americanus (American black bear)
oro:101380010	Mammals_walrus_oro	Odobenus rosmarus divergens (Pacific walrus)
elk:111158701	Mammals_otter_elk	Enhydra lutris kenyoni (northern sea otter)
mpuf:101674016	Mammals_ferret_mpuf	Mustela putorius furo (domestic ferret)
eju:114209283	Mammals_lion_eju	Eumetopias jubatus (Steller sea lion)
zca:113927514	Mammals_lion_zca	Zalophus californianus (California sea lion)
mlx:118001788	Mammals_seal_mlx	Mirounga leonina (Southern elephant seal)
fca:101095261	Mammals_cat_fca	Felis catus (domestic cat)
pyu:121013217	Mammals_jaguarundi_pyu	Puma yagouaroundi (jaguarundi)
pbg:122490155	Mammals_cat_pbg	Prionailurus bengalensis (leopard cat)
ptg:102963262	Mammals_tiger_ptg	Panthera tigris altaica (Amur tiger)
ppad:109245399	Mammals_leopard_ppad	Panthera pardus (leopard)
aju:106985023	Mammals_cheetah_aju	Acinonyx jubatus (cheetah)
hhv:120224270	Mammals_hyena_hhv	Hyaena hyaena (striped hyena)
bta:280897	Mammals_cow_bta	Bos taurus (cow)
bom:102279186	Mammals_yak_bom	Bos mutus (wild yak)
biu:109564099	Mammals_cattle_biu	Bos indicus (zebu cattle)
bbub:102410794	Mammals_buffalo_bbub	Bubalus bubalis (water buffalo)
chx:102184723	Mammals_goat_chx	Capra hircus (goat)
oas:101112066	Mammals_sheep_oas	Ovis aries (sheep)
oda:120862822	Mammals_oryx_oda	Oryx dammah (scimitar-horned oryx)
ccad:122434049	Mammals_wapiti_ccad	Cervus canadensis (wapiti)
ssc:733660	Mammals_pig_ssc	Sus scrofa (pig)
cfr:102520339	Mammals_camel_cfr	Camelus ferus (Wild Bactrian camel)
cbai:105077372	Mammals_camel_cbai	Camelus bactrianus (Bactrian camel)
cdk:105086291	Mammals_camel_cdk	Camelus dromedarius (Arabian camel)
bacu:103006994	Mammals_whale_bacu	Balaenoptera acutorostrata scammoni (minke whale)
lve:103073034	Mammals_dolphin_lve	Lipotes vexillifer (Yangtze River dolphin)
oor:101277612	Mammals_whale_oor	Orcinus orca (killer whale)
dle:111167658	Mammals_whale_dle	Delphinapterus leucas (beluga whale)
pcad:102979031	Mammals_whale_pcad	Physeter catodon (sperm whale)
psiu:116763519	Mammals_vaquita_psiu	Phocoena sinus (vaquita)
ecb:100050531	Mammals_horse_ecb	Equus caballus (horse)
epz:103556183	Mammals_horse_epz	Equus przewalskii (Przewalski's horse)
eai:106842046	Mammals_ass_eai	Equus asinus (ass)
myb:102260529	Mammals_bat_myb	Myotis brandtii (Brandt's bat)
myd:102774931	Mammals_davidii_myd	Myotis davidii
mmyo:118660444	Mammals_myotis_mmyo	Myotis myotis
mlf:102424999	Mammals_bat_mlf	Myotis lucifugus (little brown bat)
mna:107535735	Mammals_natalensis_mna	Miniopterus natalensis
pkl:118705887	Mammals_pipistrelle_pkl	Pipistrellus kuhlii (Kuhl's pipistrelle)
dro:112297415	Mammals_bat_dro	Desmodus rotundus (common vampire bat)
shon:118995861	Mammals_hondurensis_shon	Sturnira hondurensis
ajm:119034890	Mammals_bat_ajm	Artibeus jamaicensis (Jamaican fruit-eating bat)
pdic:114490103	Mammals_bat_pdic	Phyllostomus discolor (pale spear-nosed bat)
phas:123822005	Mammals_bat_phas	Phyllostomus hastatus (greater spear-nosed bat)
mmf:118621651	Mammals_bat_mmf	Molossus molossus (Pallas's mastiff bat)
rfq:117017320	Mammals_bat_rfq	Rhinolophus ferrumequinum (greater horseshoe bat)
pale:102888257	Mammals_fox_pale	Pteropus alecto (black flying fox)
pgig:120618261	Mammals_fox_pgig	Pteropus giganteus (Indian flying fox)
pvp:105305678	Mammals_fox_pvp	Pteropus vampyrus (large flying fox)
ray:107514737	Mammals_rousette_ray	Rousettus aegyptiacus (Egyptian rousette)
mjv:108403113	Mammals_pangolin_mjv	Manis javanica (Malayan pangolin)
tod:119253032	Mammals_mole_tod	Talpa occidentalis (Iberian mole)
sara:101557844	Mammals_shrew_sara	Sorex araneus (European shrew)
lav:100664589	Mammals_elephant_lav	Loxodonta africana (African savanna elephant)
tmu:101342891	Mammals_manatee_tmu	Trichechus manatus latirostris (Florida manatee)
dnm:101433356	Mammals_armadillo_dnm	Dasypus novemcinctus (nine-banded armadillo)
mdo:100028030	Mammals_opossum_mdo	Monodelphis domestica (opossum)
gas:123246662	Mammals_Opossum_gas	Gracilinanus agilis (Agile Gracile Mouse Opossum)
shr:100928828	Mammals_devil_shr	Sarcophilus harrisii (Tasmanian devil)
pcw:110208618	Mammals_koala_pcw	Phascolarctos cinereus (koala)
oaa:100088128	Mammals_platypus_oaa	Ornithorhynchus anatinus (platypus)
gga:421580	Birds_chicken_gga	Gallus gallus (chicken)
pcoc:116243040	Birds_pheasant_pcoc	Phasianus colchicus (Ring-necked pheasant)
mgp:100548534	Birds_turkey_mgp	Meleagris gallopavo (turkey)
cjo:107311524	Birds_quail_cjo	Coturnix japonica (Japanese quail)
nmel:110396056	Birds_guineafowl_nmel	Numida meleagris (helmeted guineafowl)
apla:113839591	Birds_mallard_apla	Anas platyrhynchos (mallard)
acyg:106039506	Birds_goose_acyg	Anser cygnoides domesticus (swan goose)
aful:116487806	Birds_duck_aful	Aythya fuligula (tufted duck)
tgu:100228354	Birds_finch_tgu	Taeniopygia guttata (zebra finch)
lsr:110476048	Birds_finch_lsr	Lonchura striata domestica (Bengalese finch)
scan:103820555	Birds_canary_scan	Serinus canaria (common canary)
pmoa:120501342	Birds_sparrow_pmoa	Passer montanus (Eurasian tree sparrow)
otc:121335915	Birds_snowfinch_otc	Onychostruthus taczanowskii (white-rumped snowfinch)
pruf:121354960	Birds_snowfinch_pruf	Pyrgilauda ruficollis (rufous-necked snowfinch)
gfr:102036598	Birds_ground-finch_gfr	Geospiza fortis (medium ground-finch)
fab:101812892	Birds_flycatcher_fab	Ficedula albicollis (collared flycatcher)
phi:102104141	Birds_ground-tit_phi	Pseudopodoces humilis (Tibetan ground-tit)
pmaj:107202233	Birds_Tit_pmaj	Parus major (Great Tit)
ccae:111927697	Birds_tit_ccae	Cyanistes caeruleus (blue tit)
ccw:104690418	Birds_crow_ccw	Corvus cornix (hooded crow)
etl:114055648	Birds_flycatcher_etl	Empidonax traillii (willow flycatcher)
zab:102061612	Birds_sparrow_zab	Zonotrichia albicollis (white-throated sparrow)
fpg:101922752	Birds_falcon_fpg	Falco peregrinus (peregrine falcon)
fch:102056450	Birds_falcon_fch	Falco cherrug (Saker falcon)
clv:102089195	Birds_pigeon_clv	Columba livia (rock pigeon)
egz:104124822	Birds_egret_egz	Egretta garzetta (little egret)
nni:104018086	Birds_ibis_nni	Nipponia nippon (crested ibis)
acun:113478285	Birds_owl_acun	Athene cunicularia (burrowing owl)
tala:104366057	Birds_owl_tala	Tyto alba (Barn owl)
padl:103918269	Birds_penguin_padl	Pygoscelis adeliae (Adelie penguin)
achc:115344328	Birds_chrysaetos_achc	Aquila chrysaetos chrysaetos
aam:106486812	Birds_kiwi_aam	Apteryx mantelli mantelli (brown kiwi)
arow:112966413	Birds_kiwi_arow	Apteryx rowi (Okarito brown kiwi)
asn:102377482	Reptiles_alligator_asn	Alligator sinensis (Chinese alligator)
amj:102574160	Reptiles_alligator_amj	Alligator mississippiensis (American alligator)
cpoo:109320064	Reptiles_crocodile_cpoo	Crocodylus porosus (Australian saltwater crocodile)
ggn:109304721	Reptiles_Gharial_ggn	Gavialis gangeticus (Gharial)
pss:102446422	Reptiles_turtle_pss	Pelodiscus sinensis (Chinese soft-shelled turtle)
cmy:102936450	Reptiles_turtle_cmy	Chelonia mydas (green sea turtle)
tst:117874784	Reptiles_elegans_tst	Trachemys scripta elegans
cabi:116832454	Reptiles_tortoise_cabi	Chelonoidis abingdonii (Abingdon island giant tortoise)
mrv:120401576	Reptiles_turtle_mrv	Mauremys reevesii (Reeves's turtle)
acs:100554661	Reptiles_anole_acs	Anolis carolinensis (green anole)
pvt:110087374	Reptiles_dragon_pvt	Pogona vitticeps (central bearded dragon)
sund:121921892	Reptiles_lizard_sund	Sceloporus undulatus (fence lizard)
pbi:103048250	Reptiles_python_pbi	Python bivittatus (Burmese python)
pmur:107292070	Reptiles_habu_pmur	Protobothrops mucrosquamatus (Taiwan habu)
pgut:117672075	Reptiles_guttatus_pgut	Pantherophis guttatus
vko:123019113	Reptiles_dragon_vko	Varanus komodoensis (Komodo dragon)
pmua:114594312	Reptiles_lizard_pmua	Podarcis muralis (common wall lizard)
zvi:118081956	Reptiles_lizard_zvi	Zootoca vivipara (common lizard)
gja:107113336	Reptiles_japonicus_gja	Gekko japonicus
xla:108717414	Amphibians_frog_xla	Xenopus laevis (African clawed frog)
xtr:100496227	Amphibians_frog_xtr	Xenopus tropicalis (tropical clawed frog)
npr:108794574	Amphibians_parkeri_npr	Nanorana parkeri
rtem:120937406	Amphibians_frog_rtem	Rana temporaria (common frog)
bbuf:120998571	Amphibians_toad_bbuf	Bufo bufo (common toad)
bgar:122934628	Amphibians_toad_bgar	Bufo gargarizans (Asiatic toad)
dre:322691	Fishes_zebrafish_dre	Danio rerio (zebrafish)
srx:107727632	Fishes_rhinocerous_srx	Sinocyclocheilus rhinocerous
sanh:107678850	Fishes_anshuiensis_sanh	Sinocyclocheilus anshuiensis
sgh:107603092	Fishes_grahami_sgh	Sinocyclocheilus grahami
ccar:109066107	Fishes_carp_ccar	Cyprinus carpio (common carp)
caua:113073629	Fishes_goldfish_caua	Carassius auratus (goldfish)
smeo:124376532	Fishes_meridionalis_smeo	Silurus meridionalis
tru:101071971	Fishes_torafugu_tru	Takifugu rubripes (torafugu)
lco:104934222	Fishes_croaker_lco	Larimichthys crocea (large yellow croaker)
cgob:115003888	Fishes_gobio_cgob	Cottoperca gobio
ely:117270450	Fishes_grouper_ely	Epinephelus lanceolatus (giant grouper)
plep:121955536	Fishes_coralgrouper_plep	Plectropomus leopardus (leopard coralgrouper)
sluc:116060333	Fishes_pikeperch_sluc	Sander lucioperca (pikeperch)
ecra:117961189	Fishes_darter_ecra	Etheostoma cragini (Arkansas darter)
pflv:114573060	Fishes_perch_pflv	Perca flavescens (yellow perch)
gat:120807800	Fishes_stickleback_gat	Gasterosteus aculeatus (three-spined stickleback)
ppug:119194697	Fishes_stickleback_ppug	Pungitius pungitius (ninespine stickleback)
msam:119909229	Fishes_bass_msam	Micropterus salmoides (largemouth bass)
cud:121521715	Fishes_wrasse_cud	Cheilinus undulatus (humphead wrasse)
mze:101468078	Fishes_mbuna_mze	Maylandia zebra (zebra mbuna)
onl:100702671	Fishes_tilapia_onl	Oreochromis niloticus (Nile tilapia)
oau:116333129	Fishes_tilapia_oau	Oreochromis aureus (blue tilapia)
oml:112141006	Fishes_medaka_oml	Oryzias melastigma (Indian medaka)
xma:102220810	Fishes_platyfish_xma	Xiphophorus maculatus (southern platyfish)
xco:114158132	Fishes_platyfish_xco	Xiphophorus couchianus (Monterrey platyfish)
xhe:116733665	Fishes_swordtail_xhe	Xiphophorus hellerii (green swordtail)
pret:103457236	Fishes_guppy_pret	Poecilia reticulata (guppy)
pmei:106931502	Fishes_molly_pmei	Poecilia mexicana (shortfin molly)
gaf:122825218	Fishes_mosquitofish_gaf	Gambusia affinis (western mosquitofish)
cvg:107083516	Fishes_minnow_cvg	Cyprinodon variegatus (sheepshead minnow)
ctul:119774956	Fishes_tularosa_ctul	Cyprinodon tularosa
nfu:107377734	Fishes_killifish_nfu	Nothobranchius furzeri (turquoise killifish)
kmr:108228558	Fishes_rivulus_kmr	Kryptolebias marmoratus (mangrove rivulus)
alim:106529618	Fishes_killifish_alim	Austrofundulus limnaeus (annual killifish)
aoce:111565453	Fishes_anemonefish_aoce	Amphiprion ocellaris (clown anemonefish)
csem:103381256	Fishes_sole_csem	Cynoglossus semilaevis (tongue sole)
pov:109642575	Fishes_flounder_pov	Paralichthys olivaceus (Japanese flounder)
ssen:122784031	Fishes_sole_ssen	Solea senegalensis (Senegalese sole)
hhip:117758058	Fishes_halibut_hhip	Hippoglossus hippoglossus (Atlantic halibut)
lcf:108890445	Fishes_perch_lcf	Lates calcarifer (barramundi perch)
sdu:111237002	Fishes_amberjack_sdu	Seriola dumerili (greater amberjack)
slal:111672494	Fishes_amberjack_slal	Seriola lalandi dorsalis (Yellowtail amberjack)
xgl:120788844	Fishes_swordfish_xgl	Xiphias gladius (swordfish)
bpec:110154232	Fishes_mudskipper_bpec	Boleophthalmus pectinirostris (great blue-spotted mudskipper)
omy:100136085	Fishes_trout_omy	Oncorhynchus mykiss (rainbow trout)
ogo:123995076	Fishes_salmon_ogo	Oncorhynchus gorbuscha (pink salmon)
one:115107740	Fishes_salmon_one	Oncorhynchus nerka (sockeye salmon)
snh:120024461	Fishes_trout_snh	Salvelinus namaycush (lake trout)
aang:118230680	Fishes_eel_aang	Anguilla anguilla (European eel)
loc:102691654	Fishes_gar_loc	Lepisosteus oculatus (spotted gar)
pspa:121317025	Fishes_paddlefish_pspa	Polyodon spathula (Mississippi paddlefish)
arut:117410584	Fishes_sterlet_arut	Acipenser ruthenus (sterlet)
lcm:102358032	Fishes_coelacanth_lcm	Latimeria chalumnae (coelacanth)
bfo:118425921	Lancelets_lancelet_bfo	Branchiostoma floridae (Florida lancelet)
bbel:109473926	Lancelets_lancelet_bbel	Branchiostoma belcheri (Belcher's lancelet)
cin:100182351	Ascidians_squirt_cin	Ciona intestinalis (sea squirt)
sclv:120329399	Ascidians_clava_sclv	Styela clava
gae:121366164	Mollusks_aegis_gae	Gigantopelta aegis
hrf:124124485	Mollusks_abalone_hrf	Haliotis rufescens (red abalone)
hrj:124285708	Mollusks_abalone_hrj	Haliotis rubra (blacklip abalone)
crg:105328831	Mollusks_oyster_crg	Crassostrea gigas (Pacific oyster)
pmax:117328445	Mollusks_maximus_pmax	Pecten maximus
mmer:123553903	Mollusks_quahog_mmer	Mercenaria mercenaria (northern quahog)
xen:124449513	Cnidarians_Carnegie-2017_xen	Xenia sp. Carnegie-2017
tad:TRIADDRAFT_10520	Placozoans_adhaerens_tad	Trichoplax adhaerens
