# Supplementary material for: A facultative plasminogen-independent thrombolytic enzyme from Sipunculus nudus
Source: Nat Commun. 2025 Apr 24;16:3852. doi: 10.1038/s41467-025-58915-y (PMC12022309; doi:10.1038/s41467-025-58915-y)
Supplement: Supplementary file 7 — Supplementary Data 5 [file 41467_2025_58915_MOESM7_ESM.xlsx]

## Sheet: Sheet1
Gene ID	New Gene ID	gene function	species Latin name	Protein sequence
P0CJ41.1	Trimeresurus_albolabris:P0CJ41.1	fibrinogenase albofibrase	Trimeresurus albolabris	VVGGDECNINEHHSLVAIFNSTGFFCSGTLINQEWVVTAAHCDSKNFKMKFGAHSKKLLNEDEQIRNPKEKFICPNKKSNEILDKDIMLIKLDSPVSNSAHIAPLSLPSSPPSVGSVCRIMGWGSTTPIEVTYPDVPYCANINLLDDAECKPGYPELLPEYRTLCAGIVQGGKDTCGGDSGGPLICNEKLHGIVSYGGHPCGQSHKPGIYTNVFDYNDWIQSIIAGNTDATCLS
1M9U_A	Eisenia_fetida:1M9U_A	fibrinolytic enzyme	Eisenia fetida	VIGGTNASPGEFPWQLSQQRQSGSWSHSCGASLLSSTSALSASHCVDGVLPNNIRVIAGLWQQSDTSGTQTANVDSYTMHENYGAGTASYSNDIAILHLATSISLGGNIQAAVLPANNNNDYAGTTCVISGWGRTDGTNNLPDILQKSSIPVITTAQCTAAMVGVGGANIWDNHICVQDPAGNTGACNGDSGGPLNCPDGGTRVVGVTSWVVSSGLGACLPDYPSVYTRVSAYLGWIGDNS
1YM0_A	Eisenia_fetida:1YM0_A	fibrinolytic enzyme	Eisenia fetida	IVGGIEARPYEFPWQVSVRRKSSDSHFCGGSIINDRWVVCAAHCMQGEAPALVSLVVGEHDSSAASTVRQTHDVDSIFVNENYDPATLENDVSVIKTAVAITFDINVGPICAPDPANDYVYRKSQCSGWGTINSGGVCCPAVLRYVTLNITTNAFCDAVYTSDTIYDDMICATDNTGMTDRDSCQGDSGGPLSVKDGSGIFSLVGIVSWGIGCASGYPGVYSRVGFHAGWITDTITNN
AAR13224.1	Eisenia_fetida:AAR13224.1	fibrinolytic enzyme	Eisenia fetida	IVGGIEARPYEFPWQVSVRRKSSDSHFCGGSIINDRWVVCAAHCMQGESPALVSLVVGEHDSSAASTVRQTHDVDSIFVHEDYNGNTFENDVSVIKTVNAIAIDINVGPICAPDPANDYVYRKSQCSGWGTVNSGGVCCPNVLRYVTLNVTTNAFCDDIYSPLYTITSDMICATDNTGQNERDSCQGDSGGPLSVKDGSGIFSLIGIVSWGIGCASGYPGVYARVGSQTGWITDIITNN
AAW27919.1	Eisenia_fetida:AAW27919.1	fibrinolytic enzyme	Eisenia fetida	VIGGTNASPGEFPWQLSQQRQSGSWSHSCGASLLSSTSALSASHCVDGVLPNNIRVIAGLWQQSDTSGTQTANVDSYTMHENYGAGTASYSNDIAILHLATSISLGGNIQAAVLPANNNNDYAGTTCVISGWGRTDGTNNLPDILQKSSIPVITTAQCTAAMVGVGGANIWDNHICVQDPAGNTGACNGDSGGPLNCPDGGTRVVGVTSWVVSSGLGACLPDYPSVYTRVSAHLGWIGDNSR
ABG68022.1	Eisenia_fetida:ABG68022.1	fibrinolytic enzyme	Eisenia fetida	VVGGSDTTIGQYPHQLSLRVTGSHSCGASLIGTTRAVTAAHCTGSAIAVYSILGGTTDRTVTNCATCVLRDLNFLNRHPAYDGNAPGYPNDVAVIGFAAVATNTNLQAISLATPSDGNFAGDSCVITGWGQTGSIGGLPDALQLATMNVLTNADCTNTWGAVRINDGHICVSAAGRSACSGDSGGPLECSNRLAGATSWGEASCDPSYPSVYTRVSYFYTWIIAQ
AAL28118.1	Lumbricus_rubellus:AAL28118.1	fibrinolytic enzyme	Lumbricus rubellus	IVGGIEARPYEFPWQVSVRRKSSDSHFCGGSIINDRWVVCAAHCMQGESPALVSLVVGEHDSSAASTVRQTHDVDSIFVHEDYNGNTFENDVSVIKTVNAIAIDINVGPICAPDPANDYVYRKSQCSGWGTINSGGVCCPNVLRYVTLNVTTNAFCDDIYSPLYTITSDMICATDNTGQNERDSCQGDSGGPLSVKDGSGIFSLIGIVSWGIGCASGYPGVYARVGSQTGWITDIITNN
BAB40767.1	Lumbricus_rubellus:BAB40767.1	fibrinolytic enzyme	Lumbricus rubellus	IVGGIEARPYEFPWQVSVRRKSSDSHFCGGSIINDRWVVCAAHCMQGESPALVSLVVGEHDSSAASTVRQTHDVDSIFVNENYDPRTLENDVSVIKTAIAITFDINVGPICAPDPANDYVYRKSQCSGWGTINSGGICCPAVLRYVTLNITTNAFCDAVYTSDTIYDDMICATDNTGMTDRDSCQGDSGGPLSVKDGSGIFSLGGIVSWGIGCASGYPGVYSRVGFHAGWITDTITNN
BAB40768.1	Lumbricus_rubellus:BAB40768.1	fibrinolytic enzyme	Lumbricus rubellus	IVGGIEARPYEFPWQVSVRRKSSDSHFCGGSIINDRWVVCAAHCMQGEAPALVSLVVGEHDRSAASTVRQTHDVDSIFVHEDYNANTLENDVSVIKTSVAITFDINVGPICAPDPANDYVYRKSQCSGWGTINSGGICCPNVLRYVTLNVTTNQFCEDVYPLNSIYDDMICASDNTGGNDRDSCQGDSGGPLSVKDGSGIFSLIGIVSWGIGCASGYPGVYSRVGFHAAWITDIITNN
P33574.1	Petromyzon_marinus:P33574.1	plasminogen	Petromyzon marinus	APIKGYSVTVXLYIFDCQKWSSNYPHKPNFSDATDPKGPWCYTTDYXGAASVTRSGLRGDEQTPHRHTFSPQSFAGLTTACVKGTGEGYRGTAALTVSGKACQAWASQTPGDVYSCQGLVSNYCRNPDGEKLPWCYTTEYCNVPSCTGGPTGSEYHEILTPAQDXYTGIVEDYRGKMSPDAGLEENFCRNPDQDPQGPWCYTXNPEAXPRYCDVLSVVGGXEAQRNSXPRQISLQYGWQTVHVQSIHAEPRGVDIALVKIAPPAQLTACVITXWGETQGTGEDVQFCAGYPEGGTDPVSLVCLEPCVLAPVLVGVVILPXNDRXQ
Q5MCS0.1	Hydrophis_hardwickii:Q5MCS0.1	fibrinogenase albofibrase	Hydrophis hardwickii	MPLIRVLASLLILQLSYGKSLDNGAKAITSLDRIIGGFECNPSEHRSLVYLYNSAGFFCSGTLLNHEWVLTAAHCNREDIQIRLGVHNVHVHYEDEQIRVPKEKLCCLSTNNCTQFSQDIMLIRLNSPVNYSEHIAPLSLPSNPPSMGSVCCVMGWGTITSPEVTYPEVPHCVDINILHIPVCQAAYPTMSGKNILCAGILEGGKDSCKGDSGGPLICNGQIQGIVSWGRFPCAQFLEPGIYTKVFDYKDWIEGIIAGNSNVICP
NP_001098315.1	Oryzias_latipes:NP_001098315.1	plasminogen precursor	Oryzias latipes	MDFCWKAALLLGAVICSASSSDVEGYSKTEGAWVLSLHRRQYSVNSVTDCAAKCNAETTFTCKSFAYVEKDQECWTAASNSKTEPVLRRQNSALYEKNDYLLECVNGLGTDYRGTKAKTKSGKVCQRWEARFPHRPNITPQTHPRADLDSNFCRNPDGDSRGPWCYTTDPETRWEHCNVTSCGEDCIHCNGEDYRGKASITENGYTCQRWDSQSPHSHGYNPDAIPEKYLEENYCRNPDGDPRPWCFTTSSSKRWDYCAIPRCTSEPPTIVPELTCASGEGQAYRGTVGVTVTGKACQMWSDQTPHKHSRTPENYPCKGLDNNYCRNPDHEKMPWCYTTDPETRWEFCRVPRCGDSPDPDEAVSPPEENNDCYEGNGANYRGVTSETVSGKKCQMWSSM…
CAB65936.1	Gloydius_blomhoffii:CAB65936.1	fibrinogenase albofibrase	Gloydius blomhoffii	VIGGDECNINEHRFLALLYSERFQCGGTLINEEWVLTAAHCDMGNMYIYLGVHNVSVQYDDEQRRYPKKKYFCLSSRNYNQWDNDIMLIRLNRPVRNSAHIAPLSLPSGPPSVGSVCRVMGWGTITSPNETYPDVPHCANINILDYEVCRAAYAGLPATSRTLCAGILEGGKDSCRGDSGGPLICNGEIQGIVSWGGNICAQPREPGLYTKVFDYIDWIQSIIAGNTTVNCPP
AAP04532.1	Lumbricus_bimastus:AAP04532.1	fibrinolytic enzyme	Lumbricus bimastus	IVGGIEARPYEFPWQVSVRRKSSDSHFCGGSIINDRWVVCAAHCMQGEAPALVSLVVGEHDRSAASTVRQTHDVDSIFVHEDYNTNTLENDVSVIKTSVAITFDINVGPICAPDPANDYVYRKSQCSGWGTINSGGICCPNVLRYVTLNDTTNQYCEDVYPLNSIYDDMICASDNTGGNDRDSCQGDSGGPLSVKDGSGIFSLIGIVSWGIGCASGYPGVYSRVGFHAAWITDIITNN
