# Supplementary material for: A facultative plasminogen-independent thrombolytic enzyme from Sipunculus nudus
Source: Nat Commun. 2025 Apr 24;16:3852. doi: 10.1038/s41467-025-58915-y (PMC12022309; doi:10.1038/s41467-025-58915-y)
Supplement: Supplementary file 10 — Source Data [file 41467_2025_58915_MOESM10_ESM.xlsx]

## Sheet: Figure 1
Figure 1b
Figure 1c
Figure 1g

## Sheet: Figure 2
Figure 2a
	Group name	Number	Sex
	Sham group	5	male
	Saline	5	male
	rtPA	5	male
	snFPITE	5	male
Figure 2b
	Group name	Number	Sex
	Blank	6	male
	Saline	6	male
	rtPA	6	male
	snFPITE(H)	6	male
	snFPITE(M)	6	male
	snFPITE(L)	6	male
Figure 2c
	Group name	Number	Sex
	Blank	6	male
	Saline	6	male
	rtPA	6	male
	snFPITE(H)	6	male
	snFPITE(M)	6	male
	snFPITE(L)	6	male
Figure 2d
Figure 2e-g

## Sheet: Figure 3
Figure 3a
	Group name	Number	Sex
	0 min	3	male
	10 min	3	male
	30 min	3	male
	60 min	3	male
	120 min	3	male
	240 min	3	male
	480 min	3	male
Figure 3b
	Group name	Number	Sex
	Blank	16	male
	Saline	16	male
	rtPA	16	male
	snFPITE(H)	16	male
	snFPITE(M)	16	male
	snFPITE(L)	16	male
Figure 2c
	Group name	Number	Sex
	Saline	6	male
	snFPITE	6	male
Figure 2e
	Group name	Number	Sex
	Blank	16	male
	Saline	16	male
	rtPA	16	male
	snFPITE(H)	16	male
	snFPITE(M)	16	male
	snFPITE(L)	16	male

## Sheet: Figure 4
Figure 4a
Time(s)	250 nM	125 nM	62.5 nM	31.3 nM	15.6 nM	7.81 nM
0	0	0	0	0	0	0
0.2	0.008	0.0035	0.00134	7.01335E-4	2.79612E-4	1.17821E-4
0.4	0.0158	0.00694	0.00266	0.0014	5.57631E-4	2.35044E-4
0.6	0.02342	0.01034	0.00397	0.00209	8.34064E-4	3.51674E-4
0.8	0.03084	0.01368	0.00527	0.00278	0.00111	4.67712E-4
1	0.03809	0.01698	0.00656	0.00346	0.00138	5.83161E-4
1.2	0.04515	0.02023	0.00783	0.00414	0.00165	6.98026E-4
1.4	0.05205	0.02343	0.0091	0.00481	0.00192	8.12308E-4
1.6	0.05877	0.02658	0.01035	0.00548	0.00219	9.26011E-4
1.8	0.06533	0.02969	0.01159	0.00614	0.00246	0.00104
2	0.07173	0.03276	0.01281	0.0068	0.00273	0.00115
2.2	0.07798	0.03578	0.01403	0.00745	0.00299	0.00126
2.4	0.08407	0.03876	0.01523	0.0081	0.00325	0.00138
2.6	0.09001	0.04169	0.01643	0.00875	0.00351	0.00149
2.8	0.09581	0.04458	0.01761	0.00939	0.00377	0.0016
3	0.10146	0.04743	0.01878	0.01002	0.00403	0.00171
3.2	0.10698	0.05024	0.01994	0.01065	0.00429	0.00182
3.4	0.11236	0.053	0.02109	0.01128	0.00454	0.00192
3.6	0.11761	0.05573	0.02222	0.0119	0.0048	0.00203
3.8	0.12273	0.05842	0.02335	0.01252	0.00505	0.00214
4	0.12772	0.06106	0.02446	0.01314	0.0053	0.00225
4.2	0.1326	0.06367	0.02557	0.01375	0.00555	0.00235
4.4	0.13735	0.06625	0.02666	0.01435	0.0058	0.00246
4.6	0.14199	0.06878	0.02775	0.01495	0.00604	0.00256
4.8	0.14651	0.07128	0.02882	0.01555	0.00629	0.00267
5	0.15093	0.07374	0.02989	0.01614	0.00653	0.00277
5.2	0.15523	0.07617	0.03094	0.01673	0.00677	0.00288
5.4	0.15943	0.07856	0.03198	0.01732	0.00702	0.00298
5.6	0.16353	0.08091	0.03302	0.0179	0.00726	0.00308
5.8	0.16753	0.08323	0.03404	0.01847	0.00749	0.00319
6	0.17143	0.08552	0.03506	0.01905	0.00773	0.00329
6.2	0.17523	0.08778	0.03606	0.01962	0.00797	0.00339
6.4	0.17894	0.09	0.03705	0.02018	0.0082	0.00349
6.6	0.18256	0.09219	0.03804	0.02074	0.00843	0.00359
6.8	0.18609	0.09435	0.03902	0.0213	0.00866	0.00369
7	0.18954	0.09647	0.03998	0.02185	0.00889	0.00379
7.2	0.1929	0.09857	0.04094	0.0224	0.00912	0.00389
7.4	0.19617	0.10064	0.04189	0.02295	0.00935	0.00398
7.6	0.19937	0.10267	0.04283	0.02349	0.00958	0.00408
7.8	0.20249	0.10468	0.04376	0.02403	0.0098	0.00418
8	0.20554	0.10665	0.04468	0.02456	0.01003	0.00428
8.2	0.2085	0.1086	0.0456	0.02509	0.01025	0.00437
8.4	0.2114	0.11052	0.0465	0.02562	0.01047	0.00447
8.6	0.21423	0.11241	0.0474	0.02614	0.01069	0.00456
8.8	0.21698	0.11428	0.04828	0.02666	0.01091	0.00466
9	0.21967	0.11612	0.04916	0.02717	0.01113	0.00475
9.2	0.22229	0.11793	0.05003	0.02769	0.01134	0.00485
9.4	0.22485	0.11971	0.0509	0.02819	0.01156	0.00494
9.6	0.22735	0.12147	0.05175	0.0287	0.01177	0.00503
9.8	0.22978	0.1232	0.0526	0.0292	0.01198	0.00512
10	0.23216	0.12491	0.05344	0.0297	0.01219	0.00522
10.2	0.23448	0.1266	0.05427	0.03019	0.0124	0.00531
10.4	0.23674	0.12826	0.05509	0.03068	0.01261	0.0054
10.6	0.23894	0.12989	0.0559	0.03117	0.01282	0.00549
10.8	0.24109	0.1315	0.05671	0.03166	0.01303	0.00558
11	0.24319	0.13309	0.05751	0.03214	0.01323	0.00567
11.2	0.24524	0.13465	0.0583	0.03261	0.01344	0.00576
11.4	0.24724	0.1362	0.05909	0.03309	0.01364	0.00585
11.6	0.24918	0.13772	0.05986	0.03356	0.01384	0.00593
11.8	0.25108	0.13921	0.06063	0.03403	0.01404	0.00602
12	0.25294	0.14069	0.06139	0.03449	0.01424	0.00611
12.2	0.25475	0.14214	0.06215	0.03495	0.01444	0.0062
12.4	0.25651	0.14358	0.0629	0.03541	0.01464	0.00628
12.6	0.25823	0.14499	0.06364	0.03587	0.01483	0.00637
12.8	0.25991	0.14638	0.06437	0.03632	0.01503	0.00645
13	0.26155	0.14775	0.0651	0.03677	0.01522	0.00654
13.2	0.26315	0.14911	0.06582	0.03721	0.01542	0.00662
13.4	0.26471	0.15044	0.06653	0.03765	0.01561	0.00671
13.6	0.26623	0.15175	0.06724	0.03809	0.0158	0.00679
13.8	0.26771	0.15305	0.06793	0.03853	0.01599	0.00687
14	0.26916	0.15432	0.06863	0.03896	0.01618	0.00696
14.2	0.27057	0.15558	0.06931	0.03939	0.01636	0.00704
14.4	0.27195	0.15682	0.06999	0.03982	0.01655	0.00712
14.6	0.27329	0.15804	0.07067	0.04024	0.01674	0.0072
14.8	0.2746	0.15924	0.07133	0.04066	0.01692	0.00729
15	0.27588	0.16043	0.07199	0.04108	0.0171	0.00737
15.2	0.27713	0.16159	0.07265	0.0415	0.01728	0.00745
15.4	0.27834	0.16274	0.0733	0.04191	0.01747	0.00753
15.6	0.27953	0.16388	0.07394	0.04232	0.01765	0.00761
15.8	0.28069	0.165	0.07457	0.04273	0.01782	0.00769
16	0.28182	0.1661	0.0752	0.04313	0.018	0.00776
16.2	0.28292	0.16719	0.07583	0.04353	0.01818	0.00784
16.4	0.28399	0.16826	0.07645	0.04393	0.01836	0.00792
16.6	0.28504	0.16931	0.07706	0.04432	0.01853	0.008
16.8	0.28607	0.17035	0.07766	0.04472	0.0187	0.00808
17	0.28706	0.17137	0.07826	0.04511	0.01888	0.00815
17.2	0.28804	0.17238	0.07886	0.04549	0.01905	0.00823
17.4	0.28899	0.17338	0.07945	0.04588	0.01922	0.00831
17.6	0.28991	0.17436	0.08003	0.04626	0.01939	0.00838
17.8	0.29082	0.17532	0.08061	0.04664	0.01956	0.00846
18	0.2917	0.17628	0.08118	0.04702	0.01973	0.00853
18.2	0.29256	0.17721	0.08175	0.04739	0.01989	0.00861
18.4	0.2934	0.17814	0.08231	0.04776	0.02006	0.00868
18.6	0.29422	0.17905	0.08287	0.04813	0.02023	0.00875
18.8	0.29501	0.17995	0.08342	0.0485	0.02039	0.00883
19	0.29579	0.18083	0.08396	0.04886	0.02055	0.0089
19.2	0.29655	0.18171	0.08451	0.04922	0.02072	0.00897
19.4	0.29729	0.18257	0.08504	0.04958	0.02088	0.00905
19.6	0.29802	0.18341	0.08557	0.04993	0.02104	0.00912
19.8	0.29872	0.18425	0.0861	0.05029	0.0212	0.00919
20	0.29941	0.18507	0.08662	0.05064	0.02136	0.00926
20.2	0.30008	0.18588	0.08713	0.05099	0.02151	0.00933
20.4	0.30074	0.18668	0.08764	0.05133	0.02167	0.0094
20.6	0.30138	0.18747	0.08815	0.05168	0.02183	0.00947
20.8	0.302	0.18824	0.08865	0.05202	0.02198	0.00954
21	0.30261	0.18901	0.08915	0.05236	0.02214	0.00961
21.2	0.3032	0.18976	0.08964	0.0527	0.02229	0.00968
21.4	0.30378	0.1905	0.09013	0.05303	0.02244	0.00975
21.6	0.30434	0.19124	0.09061	0.05336	0.02259	0.00982
21.8	0.30489	0.19196	0.09109	0.05369	0.02275	0.00989
22	0.30543	0.19267	0.09156	0.05402	0.0229	0.00995
22.2	0.30595	0.19337	0.09203	0.05434	0.02304	0.01002
22.4	0.30647	0.19406	0.09249	0.05467	0.02319	0.01009
22.6	0.30696	0.19474	0.09295	0.05499	0.02334	0.01015
22.8	0.30745	0.19541	0.09341	0.05531	0.02349	0.01022
23	0.30793	0.19607	0.09386	0.05562	0.02363	0.01029
23.2	0.30839	0.19672	0.0943	0.05594	0.02378	0.01035
23.4	0.30884	0.19736	0.09475	0.05625	0.02392	0.01042
23.6	0.30928	0.198	0.09519	0.05656	0.02406	0.01048
23.8	0.30971	0.19862	0.09562	0.05686	0.02421	0.01055
24	0.31013	0.19923	0.09605	0.05717	0.02435	0.01061
24.2	0.31054	0.19984	0.09648	0.05747	0.02449	0.01068
24.4	0.31094	0.20043	0.0969	0.05777	0.02463	0.01074
24.6	0.31133	0.20102	0.09732	0.05807	0.02477	0.0108
24.8	0.31171	0.2016	0.09773	0.05837	0.02491	0.01087
25	0.31208	0.20217	0.09814	0.05867	0.02504	0.01093
25.2	0.31244	0.20274	0.09855	0.05896	0.02518	0.01099
25.4	0.31279	0.20329	0.09895	0.05925	0.02532	0.01105
25.6	0.31313	0.20384	0.09935	0.05954	0.02545	0.01111
25.8	0.31347	0.20437	0.09974	0.05982	0.02559	0.01118
26	0.3138	0.20491	0.10013	0.06011	0.02572	0.01124
26.2	0.31412	0.20543	0.10052	0.06039	0.02585	0.0113
26.4	0.31443	0.20594	0.10091	0.06067	0.02599	0.01136
26.6	0.31473	0.20645	0.10129	0.06095	0.02612	0.01142
26.8	0.31503	0.20695	0.10166	0.06123	0.02625	0.01148
27	0.31532	0.20745	0.10203	0.0615	0.02638	0.01154
27.2	0.3156	0.20793	0.1024	0.06178	0.02651	0.0116
27.4	0.31587	0.20841	0.10277	0.06205	0.02664	0.01166
27.6	0.31614	0.20888	0.10313	0.06232	0.02676	0.01172
27.8	0.3164	0.20935	0.10349	0.06258	0.02689	0.01177
28	0.31666	0.20981	0.10385	0.06285	0.02702	0.01183
28.2	0.31691	0.21026	0.1042	0.06311	0.02714	0.01189
28.4	0.31715	0.2107	0.10455	0.06337	0.02727	0.01195
28.6	0.31739	0.21114	0.10489	0.06363	0.02739	0.012
28.8	0.31762	0.21157	0.10524	0.06389	0.02751	0.01206
29	0.31785	0.212	0.10557	0.06415	0.02764	0.01212
29.2	0.31807	0.21242	0.10591	0.0644	0.02776	0.01217
29.4	0.31828	0.21284	0.10624	0.06466	0.02788	0.01223
29.6	0.31849	0.21324	0.10657	0.06491	0.028	0.01229
29.8	0.31869	0.21365	0.1069	0.06516	0.02812	0.01234
30	0.31889	0.21404	0.10722	0.0654	0.02824	0.0124
30.2	0.31909	0.21443	0.10754	0.06565	0.02836	0.01245
30.4	0.31928	0.21482	0.10786	0.06589	0.02848	0.01251
30.6	0.31946	0.2152	0.10817	0.06614	0.02859	0.01256
30.8	0.31964	0.21557	0.10848	0.06638	0.02871	0.01262
31	0.31982	0.21594	0.10879	0.06662	0.02883	0.01267
31.2	0.31999	0.2163	0.1091	0.06685	0.02894	0.01272
31.4	0.32016	0.21666	0.1094	0.06709	0.02906	0.01278
31.6	0.32032	0.21701	0.1097	0.06732	0.02917	0.01283
31.8	0.32048	0.21736	0.11	0.06756	0.02928	0.01288
32	0.32064	0.2177	0.11029	0.06779	0.0294	0.01293
32.2	0.32079	0.21804	0.11058	0.06802	0.02951	0.01299
32.4	0.32094	0.21837	0.11087	0.06824	0.02962	0.01304
32.6	0.32108	0.2187	0.11115	0.06847	0.02973	0.01309
32.8	0.32122	0.21902	0.11144	0.06869	0.02984	0.01314
33	0.32136	0.21934	0.11172	0.06892	0.02995	0.01319
33.2	0.32149	0.21965	0.112	0.06914	0.03006	0.01324
33.4	0.32162	0.21996	0.11227	0.06936	0.03017	0.0133
33.6	0.32175	0.22027	0.11254	0.06958	0.03028	0.01335
33.8	0.32188	0.22057	0.11281	0.06979	0.03038	0.0134
34	0.322	0.22086	0.11308	0.07001	0.03049	0.01345
34.2	0.32212	0.22115	0.11334	0.07022	0.03059	0.0135
34.4	0.32223	0.22144	0.11361	0.07044	0.0307	0.01354
34.6	0.32234	0.22172	0.11387	0.07065	0.0308	0.01359
34.8	0.32245	0.222	0.11412	0.07086	0.03091	0.01364
35	0.32256	0.22228	0.11438	0.07106	0.03101	0.01369
35.2	0.32267	0.22255	0.11463	0.07127	0.03111	0.01374
35.4	0.32277	0.22282	0.11488	0.07147	0.03122	0.01379
35.6	0.32287	0.22308	0.11513	0.07168	0.03132	0.01384
35.8	0.32297	0.22334	0.11537	0.07188	0.03142	0.01388
36	0.32306	0.22359	0.11561	0.07208	0.03152	0.01393
36.2	0.32315	0.22385	0.11586	0.07228	0.03162	0.01398
36.4	0.32324	0.22409	0.11609	0.07248	0.03172	0.01403
36.6	0.32333	0.22434	0.11633	0.07268	0.03182	0.01407
36.8	0.32342	0.22458	0.11656	0.07287	0.03192	0.01412
37	0.3235	0.22482	0.11679	0.07306	0.03201	0.01416
37.2	0.32358	0.22505	0.11702	0.07326	0.03211	0.01421
37.4	0.32366	0.22528	0.11725	0.07345	0.03221	0.01426
37.6	0.32374	0.22551	0.11748	0.07364	0.0323	0.0143
37.8	0.32382	0.22573	0.1177	0.07383	0.0324	0.01435
38	0.32389	0.22595	0.11792	0.07401	0.03249	0.01439
38.2	0.32396	0.22617	0.11814	0.0742	0.03259	0.01444
38.4	0.32403	0.22639	0.11836	0.07438	0.03268	0.01448
38.6	0.3241	0.2266	0.11857	0.07457	0.03278	0.01453
38.8	0.32417	0.22681	0.11878	0.07475	0.03287	0.01457
39	0.32423	0.22701	0.11899	0.07493	0.03296	0.01461
39.2	0.3243	0.22721	0.1192	0.07511	0.03305	0.01466
39.4	0.32436	0.22741	0.11941	0.07529	0.03314	0.0147
39.6	0.32442	0.22761	0.11961	0.07546	0.03323	0.01474
39.8	0.32448	0.2278	0.11981	0.07564	0.03332	0.01479
40	0.32454	0.22799	0.12002	0.07582	0.03341	0.01483
40.2	0.32459	0.22818	0.12021	0.07599	0.0335	0.01487
40.4	0.32465	0.22837	0.12041	0.07616	0.03359	0.01492
40.6	0.3247	0.22855	0.12061	0.07633	0.03368	0.01496
40.8	0.32475	0.22873	0.1208	0.0765	0.03377	0.015
41	0.32481	0.22891	0.12099	0.07667	0.03385	0.01504
41.2	0.32485	0.22908	0.12118	0.07684	0.03394	0.01508
41.4	0.3249	0.22925	0.12137	0.077	0.03403	0.01512
41.6	0.32495	0.22942	0.12155	0.07717	0.03411	0.01517
41.8	0.325	0.22959	0.12174	0.07733	0.0342	0.01521
42	0.32504	0.22976	0.12192	0.0775	0.03428	0.01525
42.2	0.32509	0.22992	0.1221	0.07766	0.03437	0.01529
42.4	0.32513	0.23008	0.12228	0.07782	0.03445	0.01533
42.6	0.32517	0.23024	0.12246	0.07798	0.03453	0.01537
42.8	0.32521	0.23039	0.12263	0.07814	0.03462	0.01541
43	0.32525	0.23054	0.12281	0.07829	0.0347	0.01545
43.2	0.32529	0.2307	0.12298	0.07845	0.03478	0.01549
43.4	0.32533	0.23084	0.12315	0.0786	0.03486	0.01553
43.6	0.32537	0.23099	0.12332	0.07876	0.03494	0.01557
43.8	0.3254	0.23114	0.12349	0.07891	0.03502	0.01561
44	0.32544	0.23128	0.12365	0.07906	0.0351	0.01564
44.2	0.32547	0.23142	0.12382	0.07921	0.03518	0.01568
44.4	0.3255	0.23156	0.12398	0.07936	0.03526	0.01572
44.6	0.32554	0.23169	0.12414	0.07951	0.03534	0.01576
44.8	0.32557	0.23183	0.1243	0.07966	0.03542	0.0158
45	0.3256	0.23196	0.12446	0.07981	0.03549	0.01583
45.2	0.32563	0.23209	0.12462	0.07995	0.03557	0.01587
45.4	0.32566	0.23222	0.12477	0.0801	0.03565	0.01591
45.6	0.32569	0.23235	0.12492	0.08024	0.03573	0.01595
45.8	0.32572	0.23247	0.12508	0.08038	0.0358	0.01598
46	0.32574	0.23259	0.12523	0.08052	0.03588	0.01602
46.2	0.32577	0.23272	0.12538	0.08066	0.03595	0.01606
46.4	0.3258	0.23283	0.12552	0.0808	0.03603	0.01609
46.6	0.32582	0.23295	0.12567	0.08094	0.0361	0.01613
46.8	0.32585	0.23307	0.12582	0.08108	0.03617	0.01617
47	0.32587	0.23318	0.12596	0.08122	0.03625	0.0162
47.2	0.3259	0.2333	0.1261	0.08135	0.03632	0.01624
47.4	0.32592	0.23341	0.12624	0.08149	0.03639	0.01627
47.6	0.32594	0.23352	0.12638	0.08162	0.03647	0.01631
47.8	0.32596	0.23362	0.12652	0.08175	0.03654	0.01634
48	0.32598	0.23373	0.12666	0.08189	0.03661	0.01638
48.2	0.32601	0.23384	0.12679	0.08202	0.03668	0.01641
48.4	0.32603	0.23394	0.12693	0.08215	0.03675	0.01645
48.6	0.32605	0.23404	0.12706	0.08228	0.03682	0.01648
48.8	0.32606	0.23414	0.12719	0.0824	0.03689	0.01652
49	0.32608	0.23424	0.12732	0.08253	0.03696	0.01655
49.2	0.3261	0.23434	0.12745	0.08266	0.03703	0.01658
49.4	0.32612	0.23443	0.12758	0.08278	0.0371	0.01662
49.6	0.32614	0.23453	0.12771	0.08291	0.03716	0.01665
49.8	0.32615	0.23462	0.12784	0.08303	0.03723	0.01668
50	0.32617	0.23471	0.12796	0.08316	0.0373	0.01672
50.2	0.32619	0.2348	0.12808	0.08328	0.03737	0.01675
50.4	0.3262	0.23489	0.12821	0.0834	0.03743	0.01678
50.6	0.32622	0.23498	0.12833	0.08352	0.0375	0.01682
50.8	0.32623	0.23507	0.12845	0.08364	0.03756	0.01685
51	0.32625	0.23515	0.12857	0.08376	0.03763	0.01688
51.2	0.32626	0.23524	0.12868	0.08388	0.0377	0.01691
51.4	0.32628	0.23532	0.1288	0.08399	0.03776	0.01695
51.6	0.32629	0.2354	0.12892	0.08411	0.03782	0.01698
51.8	0.3263	0.23548	0.12903	0.08423	0.03789	0.01701
52	0.32632	0.23556	0.12914	0.08434	0.03795	0.01704
52.2	0.32633	0.23564	0.12926	0.08445	0.03802	0.01707
52.4	0.32634	0.23572	0.12937	0.08457	0.03808	0.0171
52.6	0.32636	0.23579	0.12948	0.08468	0.03814	0.01714
52.8	0.32637	0.23587	0.12959	0.08479	0.0382	0.01717
53	0.32638	0.23594	0.12969	0.0849	0.03826	0.0172
53.2	0.32639	0.23601	0.1298	0.08501	0.03833	0.01723
53.4	0.3264	0.23609	0.12991	0.08512	0.03839	0.01726
53.6	0.32641	0.23616	0.13001	0.08523	0.03845	0.01729
53.8	0.32642	0.23623	0.13012	0.08534	0.03851	0.01732
54	0.32643	0.23629	0.13022	0.08544	0.03857	0.01735
54.2	0.32644	0.23636	0.13032	0.08555	0.03863	0.01738
54.4	0.32645	0.23643	0.13042	0.08566	0.03869	0.01741
54.6	0.32646	0.23649	0.13052	0.08576	0.03875	0.01744
54.8	0.32647	0.23656	0.13062	0.08587	0.03881	0.01747
55	0.32648	0.23662	0.13072	0.08597	0.03886	0.0175
55.2	0.32649	0.23669	0.13082	0.08607	0.03892	0.01753
55.4	0.3265	0.23675	0.13091	0.08617	0.03898	0.01755
55.6	0.32651	0.23681	0.13101	0.08627	0.03904	0.01758
55.8	0.32651	0.23687	0.1311	0.08638	0.03909	0.01761
56	0.32652	0.23693	0.1312	0.08648	0.03915	0.01764
56.2	0.32653	0.23699	0.13129	0.08657	0.03921	0.01767
56.4	0.32654	0.23704	0.13138	0.08667	0.03926	0.0177
56.6	0.32654	0.2371	0.13147	0.08677	0.03932	0.01773
56.8	0.32655	0.23716	0.13156	0.08687	0.03937	0.01775
57	0.32656	0.23721	0.13165	0.08696	0.03943	0.01778
57.2	0.32657	0.23727	0.13174	0.08706	0.03948	0.01781
57.4	0.32657	0.23732	0.13183	0.08715	0.03954	0.01784
57.6	0.32658	0.23737	0.13191	0.08725	0.03959	0.01786
57.8	0.32658	0.23742	0.132	0.08734	0.03965	0.01789
58	0.32659	0.23748	0.13209	0.08744	0.0397	0.01792
58.2	0.3266	0.23753	0.13217	0.08753	0.03975	0.01795
58.4	0.3266	0.23758	0.13225	0.08762	0.03981	0.01797
58.6	0.32661	0.23763	0.13234	0.08771	0.03986	0.018
58.8	0.32661	0.23767	0.13242	0.0878	0.03991	0.01803
59	0.32662	0.23772	0.1325	0.08789	0.03996	0.01805
59.2	0.32663	0.23777	0.13258	0.08798	0.04002	0.01808
59.4	0.32663	0.23781	0.13266	0.08807	0.04007	0.0181
59.6	0.32664	0.23786	0.13274	0.08816	0.04012	0.01813
59.8	0.32664	0.2379	0.13282	0.08824	0.04017	0.01816
60	0.32665	0.23795	0.13289	0.08833	0.04022	0.01818
60.2	0.32665	0.23799	0.13297	0.08842	0.04027	0.01821
60.4	0.32665	0.23804	0.13305	0.0885	0.04032	0.01823
60.6	0.32666	0.23808	0.13312	0.08859	0.04037	0.01826
60.8	0.32666	0.23812	0.1332	0.08867	0.04042	0.01828
61	0.32667	0.23816	0.13327	0.08876	0.04047	0.01831
61.2	0.32667	0.2382	0.13334	0.08884	0.04052	0.01833
61.4	0.32668	0.23824	0.13341	0.08892	0.04057	0.01836
61.6	0.32668	0.23828	0.13349	0.089	0.04061	0.01838
61.8	0.32668	0.23832	0.13356	0.08909	0.04066	0.01841
62	0.32669	0.23836	0.13363	0.08917	0.04071	0.01843
62.2	0.32669	0.2384	0.1337	0.08925	0.04076	0.01846
62.4	0.32669	0.23843	0.13377	0.08933	0.0408	0.01848
62.6	0.3267	0.23847	0.13383	0.08941	0.04085	0.01851
62.8	0.3267	0.23851	0.1339	0.08948	0.0409	0.01853
63	0.32671	0.23854	0.13397	0.08956	0.04094	0.01855
63.2	0.32671	0.23858	0.13404	0.08964	0.04099	0.01858
63.4	0.32671	0.23861	0.1341	0.08972	0.04104	0.0186
63.6	0.32671	0.23864	0.13417	0.08979	0.04108	0.01862
63.8	0.32672	0.23868	0.13423	0.08987	0.04113	0.01865
64	0.32672	0.23871	0.1343	0.08995	0.04117	0.01867
64.2	0.32672	0.23874	0.13436	0.09002	0.04122	0.01869
64.4	0.32673	0.23878	0.13442	0.09009	0.04126	0.01872
64.6	0.32673	0.23881	0.13448	0.09017	0.04131	0.01874
64.8	0.32673	0.23884	0.13455	0.09024	0.04135	0.01876
65	0.32673	0.23887	0.13461	0.09032	0.04139	0.01879
65.2	0.32674	0.2389	0.13467	0.09039	0.04144	0.01881
65.4	0.32674	0.23893	0.13473	0.09046	0.04148	0.01883
65.6	0.32674	0.23896	0.13479	0.09053	0.04152	0.01885
65.8	0.32674	0.23899	0.13484	0.0906	0.04157	0.01888
66	0.32675	0.23902	0.1349	0.09067	0.04161	0.0189
66.2	0.32675	0.23904	0.13496	0.09074	0.04165	0.01892
66.4	0.32675	0.23907	0.13502	0.09081	0.04169	0.01894
66.6	0.32675	0.2391	0.13507	0.09088	0.04174	0.01896
66.8	0.32676	0.23913	0.13513	0.09095	0.04178	0.01898
67	0.32676	0.23915	0.13519	0.09102	0.04182	0.01901
67.2	0.32676	0.23918	0.13524	0.09108	0.04186	0.01903
67.4	0.32676	0.2392	0.13529	0.09115	0.0419	0.01905
67.6	0.32676	0.23923	0.13535	0.09122	0.04194	0.01907
67.8	0.32676	0.23925	0.1354	0.09128	0.04198	0.01909
68	0.32677	0.23928	0.13545	0.09135	0.04202	0.01911
68.2	0.32677	0.2393	0.13551	0.09141	0.04206	0.01913
68.4	0.32677	0.23933	0.13556	0.09148	0.0421	0.01915
68.6	0.32677	0.23935	0.13561	0.09154	0.04214	0.01918
68.8	0.32677	0.23937	0.13566	0.09161	0.04218	0.0192
69	0.32678	0.2394	0.13571	0.09167	0.04222	0.01922
69.2	0.32678	0.23942	0.13576	0.09173	0.04226	0.01924
69.4	0.32678	0.23944	0.13581	0.0918	0.0423	0.01926
69.6	0.32678	0.23946	0.13586	0.09186	0.04234	0.01928
69.8	0.32678	0.23949	0.13591	0.09192	0.04238	0.0193
70	0.32678	0.23951	0.13596	0.09198	0.04241	0.01932
70.2	0.32678	0.23953	0.136	0.09204	0.04245	0.01934
70.4	0.32679	0.23955	0.13605	0.0921	0.04249	0.01936
70.6	0.32679	0.23957	0.1361	0.09216	0.04253	0.01938
70.8	0.32679	0.23959	0.13614	0.09222	0.04256	0.0194
71	0.32679	0.23961	0.13619	0.09228	0.0426	0.01942
71.2	0.32679	0.23963	0.13624	0.09234	0.04264	0.01944
71.4	0.32679	0.23965	0.13628	0.0924	0.04267	0.01945
71.6	0.32679	0.23967	0.13632	0.09246	0.04271	0.01947
71.8	0.32679	0.23969	0.13637	0.09251	0.04275	0.01949
72	0.32679	0.2397	0.13641	0.09257	0.04278	0.01951
72.2	0.3268	0.23972	0.13646	0.09263	0.04282	0.01953
72.4	0.3268	0.23974	0.1365	0.09268	0.04285	0.01955
72.6	0.3268	0.23976	0.13654	0.09274	0.04289	0.01957
72.8	0.3268	0.23978	0.13658	0.09279	0.04292	0.01959
73	0.3268	0.23979	0.13662	0.09285	0.04296	0.01961
73.2	0.3268	0.23981	0.13667	0.0929	0.04299	0.01962
73.4	0.3268	0.23983	0.13671	0.09296	0.04303	0.01964
73.6	0.3268	0.23984	0.13675	0.09301	0.04306	0.01966
73.8	0.3268	0.23986	0.13679	0.09307	0.0431	0.01968
74	0.3268	0.23987	0.13683	0.09312	0.04313	0.0197
74.2	0.32681	0.23989	0.13687	0.09317	0.04316	0.01971
74.4	0.32681	0.23991	0.13691	0.09322	0.0432	0.01973
74.6	0.32681	0.23992	0.13694	0.09328	0.04323	0.01975
74.8	0.32681	0.23994	0.13698	0.09333	0.04326	0.01977
75	0.32681	0.23995	0.13702	0.09338	0.0433	0.01979
75.2	0.32681	0.23996	0.13706	0.09343	0.04333	0.0198
75.4	0.32681	0.23998	0.13709	0.09348	0.04336	0.01982
75.6	0.32681	0.23999	0.13713	0.09353	0.04339	0.01984
75.8	0.32681	0.24001	0.13717	0.09358	0.04343	0.01985
76	0.32681	0.24002	0.1372	0.09363	0.04346	0.01987
76.2	0.32681	0.24003	0.13724	0.09368	0.04349	0.01989
76.4	0.32681	0.24005	0.13728	0.09373	0.04352	0.01991
76.6	0.32681	0.24006	0.13731	0.09378	0.04355	0.01992
76.8	0.32681	0.24007	0.13735	0.09383	0.04358	0.01994
77	0.32681	0.24009	0.13738	0.09387	0.04362	0.01996
77.2	0.32682	0.2401	0.13741	0.09392	0.04365	0.01997
77.4	0.32682	0.24011	0.13745	0.09397	0.04368	0.01999
77.6	0.32682	0.24012	0.13748	0.09402	0.04371	0.02001
77.8	0.32682	0.24014	0.13751	0.09406	0.04374	0.02002
78	0.32682	0.24015	0.13755	0.09411	0.04377	0.02004
78.2	0.32682	0.24016	0.13758	0.09415	0.0438	0.02006
78.4	0.32682	0.24017	0.13761	0.0942	0.04383	0.02007
78.6	0.32682	0.24018	0.13764	0.09425	0.04386	0.02009
78.8	0.32682	0.24019	0.13768	0.09429	0.04389	0.0201
79	0.32682	0.2402	0.13771	0.09434	0.04392	0.02012
79.2	0.32682	0.24022	0.13774	0.09438	0.04395	0.02014
79.4	0.32682	0.24023	0.13777	0.09442	0.04398	0.02015
79.6	0.32682	0.24024	0.1378	0.09447	0.044	0.02017
79.8	0.32682	0.24025	0.13783	0.09451	0.04403	0.02018
80	0.32682	0.24026	0.13786	0.09455	0.04406	0.0202
80.2	0.32682	0.24027	0.13789	0.0946	0.04409	0.02021
80.4	0.32682	0.24028	0.13792	0.09464	0.04412	0.02023
80.6	0.32682	0.24029	0.13795	0.09468	0.04415	0.02024
80.8	0.32682	0.2403	0.13797	0.09472	0.04417	0.02026
81	0.32682	0.24031	0.138	0.09477	0.0442	0.02027
81.2	0.32682	0.24032	0.13803	0.09481	0.04423	0.02029
81.4	0.32682	0.24033	0.13806	0.09485	0.04426	0.0203
81.6	0.32683	0.24033	0.13809	0.09489	0.04428	0.02032
81.8	0.32683	0.24034	0.13811	0.09493	0.04431	0.02033
82	0.32683	0.24035	0.13814	0.09497	0.04434	0.02035
82.2	0.32683	0.24036	0.13817	0.09501	0.04437	0.02036
82.4	0.32683	0.24037	0.1382	0.09505	0.04439	0.02038
82.6	0.32683	0.24038	0.13822	0.09509	0.04442	0.02039
82.8	0.32683	0.24039	0.13825	0.09513	0.04444	0.02041
83	0.32683	0.2404	0.13827	0.09517	0.04447	0.02042
83.2	0.32683	0.2404	0.1383	0.0952	0.0445	0.02044
83.4	0.32683	0.24041	0.13832	0.09524	0.04452	0.02045
83.6	0.32683	0.24042	0.13835	0.09528	0.04455	0.02046
83.8	0.32683	0.24043	0.13837	0.09532	0.04457	0.02048
84	0.32683	0.24043	0.1384	0.09536	0.0446	0.02049
84.2	0.32683	0.24044	0.13842	0.09539	0.04463	0.02051
84.4	0.32683	0.24045	0.13845	0.09543	0.04465	0.02052
84.6	0.32683	0.24046	0.13847	0.09547	0.04468	0.02053
84.8	0.32683	0.24046	0.1385	0.0955	0.0447	0.02055
85	0.32683	0.24047	0.13852	0.09554	0.04472	0.02056
85.2	0.32683	0.24048	0.13854	0.09558	0.04475	0.02057
85.4	0.32683	0.24049	0.13857	0.09561	0.04477	0.02059
85.6	0.32683	0.24049	0.13859	0.09565	0.0448	0.0206
85.8	0.32683	0.2405	0.13861	0.09568	0.04482	0.02061
86	0.32683	0.24051	0.13863	0.09572	0.04485	0.02063
86.2	0.32683	0.24051	0.13866	0.09575	0.04487	0.02064
86.4	0.32683	0.24052	0.13868	0.09579	0.04489	0.02065
86.6	0.32683	0.24052	0.1387	0.09582	0.04492	0.02067
86.8	0.32683	0.24053	0.13872	0.09585	0.04494	0.02068
87	0.32683	0.24054	0.13874	0.09589	0.04496	0.02069
87.2	0.32683	0.24054	0.13876	0.09592	0.04499	0.02071
87.4	0.32683	0.24055	0.13878	0.09596	0.04501	0.02072
87.6	0.32683	0.24055	0.13881	0.09599	0.04503	0.02073
87.8	0.32683	0.24056	0.13883	0.09602	0.04506	0.02074
88	0.32683	0.24057	0.13885	0.09605	0.04508	0.02076
88.2	0.32683	0.24057	0.13887	0.09609	0.0451	0.02077
88.4	0.32683	0.24058	0.13889	0.09612	0.04512	0.02078
88.6	0.32683	0.24058	0.13891	0.09615	0.04515	0.0208
88.8	0.32683	0.24059	0.13893	0.09618	0.04517	0.02081
89	0.32683	0.24059	0.13895	0.09621	0.04519	0.02082
89.2	0.32683	0.2406	0.13896	0.09625	0.04521	0.02083
89.4	0.32683	0.2406	0.13898	0.09628	0.04524	0.02084
89.6	0.32683	0.24061	0.139	0.09631	0.04526	0.02086
89.8	0.32683	0.24061	0.13902	0.09634	0.04528	0.02087
90	0.32683	0.24062	0.13904	0.09637	0.0453	0.02088
90.2	0.32683	0.24062	0.13906	0.0964	0.04532	0.02089
90.4	0.32683	0.24063	0.13908	0.09643	0.04534	0.0209
90.6	0.32683	0.24063	0.13909	0.09646	0.04536	0.02092
90.8	0.32683	0.24064	0.13911	0.09649	0.04538	0.02093
91	0.32683	0.24064	0.13913	0.09652	0.04541	0.02094
91.2	0.32683	0.24065	0.13915	0.09655	0.04543	0.02095
91.4	0.32683	0.24065	0.13916	0.09658	0.04545	0.02096
91.6	0.32683	0.24066	0.13918	0.0966	0.04547	0.02097
91.8	0.32683	0.24066	0.1392	0.09663	0.04549	0.02099
92	0.32683	0.24066	0.13922	0.09666	0.04551	0.021
92.2	0.32683	0.24067	0.13923	0.09669	0.04553	0.02101
92.4	0.32683	0.24067	0.13925	0.09672	0.04555	0.02102
92.6	0.32684	0.24068	0.13926	0.09674	0.04557	0.02103
92.8	0.32684	0.24068	0.13928	0.09677	0.04559	0.02104
93	0.32684	0.24069	0.1393	0.0968	0.04561	0.02105
93.2	0.32684	0.24069	0.13931	0.09683	0.04563	0.02106
93.4	0.32684	0.24069	0.13933	0.09685	0.04565	0.02108
93.6	0.32684	0.2407	0.13934	0.09688	0.04567	0.02109
93.8	0.32684	0.2407	0.13936	0.09691	0.04569	0.0211
94	0.32684	0.2407	0.13938	0.09693	0.0457	0.02111
94.2	0.32684	0.24071	0.13939	0.09696	0.04572	0.02112
94.4	0.32684	0.24071	0.13941	0.09699	0.04574	0.02113
94.6	0.32684	0.24072	0.13942	0.09701	0.04576	0.02114
94.8	0.32684	0.24072	0.13944	0.09704	0.04578	0.02115
95	0.32684	0.24072	0.13945	0.09706	0.0458	0.02116
95.2	0.32684	0.24073	0.13946	0.09709	0.04582	0.02117
95.4	0.32684	0.24073	0.13948	0.09711	0.04584	0.02118
95.6	0.32684	0.24073	0.13949	0.09714	0.04585	0.02119
95.8	0.32684	0.24074	0.13951	0.09716	0.04587	0.0212
96	0.32684	0.24074	0.13952	0.09719	0.04589	0.02121
96.2	0.32684	0.24074	0.13953	0.09721	0.04591	0.02122
96.4	0.32684	0.24074	0.13955	0.09724	0.04593	0.02123
96.6	0.32684	0.24075	0.13956	0.09726	0.04594	0.02125
96.8	0.32684	0.24075	0.13958	0.09729	0.04596	0.02126
97	0.32684	0.24075	0.13959	0.09731	0.04598	0.02127
97.2	0.32684	0.24076	0.1396	0.09733	0.046	0.02128
97.4	0.32684	0.24076	0.13961	0.09736	0.04601	0.02129
97.6	0.32684	0.24076	0.13963	0.09738	0.04603	0.0213
97.8	0.32684	0.24077	0.13964	0.0974	0.04605	0.02131
98	0.32684	0.24077	0.13965	0.09743	0.04607	0.02131
98.2	0.32684	0.24077	0.13967	0.09745	0.04608	0.02132
98.4	0.32684	0.24077	0.13968	0.09747	0.0461	0.02133
98.6	0.32684	0.24078	0.13969	0.09749	0.04612	0.02134
98.8	0.32684	0.24078	0.1397	0.09752	0.04613	0.02135
99	0.32684	0.24078	0.13971	0.09754	0.04615	0.02136
99.2	0.32684	0.24078	0.13973	0.09756	0.04617	0.02137
99.4	0.32684	0.24079	0.13974	0.09758	0.04618	0.02138
99.6	0.32684	0.24079	0.13975	0.0976	0.0462	0.02139
99.8	0.32684	0.24079	0.13976	0.09763	0.04621	0.0214
100	0.32684	0.24079	0.13977	0.09765	0.04623	0.02141
100.2	0.32684	0.2408	0.13978	0.09767	0.04625	0.02142
100.4	0.32684	0.2408	0.1398	0.09769	0.04626	0.02143
100.6	0.32684	0.2408	0.13981	0.09771	0.04628	0.02144
100.8	0.32684	0.2408	0.13982	0.09773	0.04629	0.02145
101	0.32684	0.2408	0.13983	0.09775	0.04631	0.02146
101.2	0.32684	0.24081	0.13984	0.09777	0.04633	0.02147
101.4	0.32684	0.24081	0.13985	0.09779	0.04634	0.02147
101.6	0.32684	0.24081	0.13986	0.09781	0.04636	0.02148
101.8	0.32684	0.24081	0.13987	0.09783	0.04637	0.02149
102	0.32684	0.24082	0.13988	0.09785	0.04639	0.0215
102.2	0.32684	0.24082	0.13989	0.09787	0.0464	0.02151
102.4	0.32684	0.24082	0.1399	0.09789	0.04642	0.02152
102.6	0.32684	0.24082	0.13991	0.09791	0.04643	0.02153
102.8	0.32684	0.24082	0.13992	0.09793	0.04645	0.02154
103	0.32684	0.24083	0.13993	0.09795	0.04646	0.02154
103.2	0.32684	0.24083	0.13994	0.09797	0.04648	0.02155
103.4	0.32684	0.24083	0.13995	0.09799	0.04649	0.02156
103.6	0.32684	0.24083	0.13996	0.09801	0.04651	0.02157
103.8	0.32684	0.24083	0.13997	0.09803	0.04652	0.02158
104	0.32684	0.24083	0.13998	0.09805	0.04653	0.02159
104.2	0.32684	0.24084	0.13999	0.09806	0.04655	0.0216
104.4	0.32684	0.24084	0.14	0.09808	0.04656	0.0216
104.6	0.32684	0.24084	0.14001	0.0981	0.04658	0.02161
104.8	0.32684	0.24084	0.14002	0.09812	0.04659	0.02162
105	0.32684	0.24084	0.14003	0.09814	0.0466	0.02163
105.2	0.32684	0.24084	0.14004	0.09816	0.04662	0.02164
105.4	0.32684	0.24085	0.14005	0.09817	0.04663	0.02165
105.6	0.32684	0.24085	0.14005	0.09819	0.04665	0.02165
105.8	0.32684	0.24085	0.14006	0.09821	0.04666	0.02166
106	0.32684	0.24085	0.14007	0.09823	0.04667	0.02167
106.2	0.32684	0.24085	0.14008	0.09824	0.04669	0.02168
106.4	0.32684	0.24085	0.14009	0.09826	0.0467	0.02169
106.6	0.32684	0.24086	0.1401	0.09828	0.04671	0.02169
106.8	0.32684	0.24086	0.14011	0.09829	0.04673	0.0217
107	0.32684	0.24086	0.14011	0.09831	0.04674	0.02171
107.2	0.32684	0.24086	0.14012	0.09833	0.04675	0.02172
107.4	0.32684	0.24086	0.14013	0.09834	0.04677	0.02172
107.6	0.32684	0.24086	0.14014	0.09836	0.04678	0.02173
107.8	0.32684	0.24086	0.14015	0.09838	0.04679	0.02174
108	0.32684	0.24086	0.14015	0.09839	0.04681	0.02175
108.2	0.32684	0.24087	0.14016	0.09841	0.04682	0.02175
108.4	0.32684	0.24087	0.14017	0.09843	0.04683	0.02176
108.6	0.32684	0.24087	0.14018	0.09844	0.04684	0.02177
108.8	0.32684	0.24087	0.14018	0.09846	0.04686	0.02178
109	0.32684	0.24087	0.14019	0.09847	0.04687	0.02178
109.2	0.32684	0.24087	0.1402	0.09849	0.04688	0.02179
109.4	0.32684	0.24087	0.14021	0.0985	0.04689	0.0218
109.6	0.32684	0.24087	0.14021	0.09852	0.04691	0.02181
109.8	0.32684	0.24088	0.14022	0.09853	0.04692	0.02181
110	0.32684	0.24088	0.14023	0.09855	0.04693	0.02182
110.2	0.32684	0.24088	0.14024	0.09856	0.04694	0.02183
110.4	0.32684	0.24088	0.14024	0.09858	0.04695	0.02184
110.6	0.32684	0.24088	0.14025	0.09859	0.04697	0.02184
110.8	0.32684	0.24088	0.14026	0.09861	0.04698	0.02185
111	0.32684	0.24088	0.14026	0.09862	0.04699	0.02186
111.2	0.32684	0.24088	0.14027	0.09864	0.047	0.02186
111.4	0.32684	0.24088	0.14028	0.09865	0.04701	0.02187
111.6	0.32684	0.24089	0.14028	0.09867	0.04702	0.02188
111.8	0.32684	0.24089	0.14029	0.09868	0.04704	0.02188
112	0.32684	0.24089	0.1403	0.09869	0.04705	0.02189
112.2	0.32684	0.24089	0.1403	0.09871	0.04706	0.0219
112.4	0.32684	0.24089	0.14031	0.09872	0.04707	0.02191
112.6	0.32684	0.24089	0.14032	0.09874	0.04708	0.02191
112.8	0.32684	0.24089	0.14032	0.09875	0.04709	0.02192
113	0.32684	0.24089	0.14033	0.09876	0.0471	0.02193
113.2	0.32684	0.24089	0.14033	0.09878	0.04711	0.02193
113.4	0.32684	0.24089	0.14034	0.09879	0.04713	0.02194
113.6	0.32684	0.2409	0.14035	0.0988	0.04714	0.02195
113.8	0.32684	0.2409	0.14035	0.09882	0.04715	0.02195
114	0.32684	0.2409	0.14036	0.09883	0.04716	0.02196
114.2	0.32684	0.2409	0.14036	0.09884	0.04717	0.02196
114.4	0.32684	0.2409	0.14037	0.09886	0.04718	0.02197
114.6	0.32684	0.2409	0.14038	0.09887	0.04719	0.02198
114.8	0.32684	0.2409	0.14038	0.09888	0.0472	0.02198
115	0.32684	0.2409	0.14039	0.0989	0.04721	0.02199
115.2	0.32684	0.2409	0.14039	0.09891	0.04722	0.022
115.4	0.32684	0.2409	0.1404	0.09892	0.04723	0.022
115.6	0.32684	0.2409	0.1404	0.09893	0.04724	0.02201
115.8	0.32684	0.2409	0.14041	0.09894	0.04725	0.02202
116	0.32684	0.2409	0.14041	0.09896	0.04726	0.02202
116.2	0.32684	0.24091	0.14042	0.09897	0.04727	0.02203
116.4	0.32684	0.24091	0.14042	0.09898	0.04728	0.02203
116.6	0.32684	0.24091	0.14043	0.09899	0.04729	0.02204
116.8	0.32684	0.24091	0.14043	0.09901	0.0473	0.02205
117	0.32684	0.24091	0.14044	0.09902	0.04731	0.02205
117.2	0.32684	0.24091	0.14045	0.09903	0.04732	0.02206
117.4	0.32684	0.24091	0.14045	0.09904	0.04733	0.02206
117.6	0.32684	0.24091	0.14046	0.09905	0.04734	0.02207
117.8	0.32684	0.24091	0.14046	0.09906	0.04735	0.02208
118	0.32684	0.24091	0.14046	0.09908	0.04736	0.02208
118.2	0.32684	0.24091	0.14047	0.09909	0.04737	0.02209
118.4	0.32684	0.24091	0.14047	0.0991	0.04738	0.02209
118.6	0.32684	0.24091	0.14048	0.09911	0.04739	0.0221
118.8	0.32684	0.24091	0.14048	0.09912	0.0474	0.02211
119	0.32684	0.24091	0.14049	0.09913	0.04741	0.02211
119.2	0.32684	0.24092	0.14049	0.09914	0.04742	0.02212
119.4	0.32684	0.24092	0.1405	0.09915	0.04743	0.02212
119.6	0.32684	0.24092	0.1405	0.09916	0.04744	0.02213
119.8	0.32684	0.24092	0.14051	0.09917	0.04745	0.02213
120	0.32684	0.24092	0.14051	0.09919	0.04745	0.02214
120.2	0.32684	0.24092	0.14052	0.0992	0.04746	0.02215
120.4	0.32684	0.24092	0.14052	0.09921	0.04747	0.02215
120.6	0.32684	0.24092	0.14052	0.09922	0.04748	0.02216
120.8	0.32684	0.24092	0.14053	0.09923	0.04749	0.02216
121	0.32684	0.24092	0.14053	0.09924	0.0475	0.02217
121.2	0.32684	0.24092	0.14054	0.09925	0.04751	0.02217
121.4	0.32684	0.24092	0.14054	0.09926	0.04752	0.02218
121.6	0.32684	0.24092	0.14055	0.09927	0.04753	0.02218
121.8	0.32684	0.24092	0.14055	0.09928	0.04753	0.02219
122	0.32684	0.24092	0.14055	0.09929	0.04754	0.02219
122.2	0.32684	0.24092	0.14056	0.0993	0.04755	0.0222
122.4	0.32684	0.24092	0.14056	0.09931	0.04756	0.0222
122.6	0.32684	0.24092	0.14057	0.09932	0.04757	0.02221
122.8	0.32684	0.24092	0.14057	0.09933	0.04758	0.02222
123	0.32684	0.24092	0.14057	0.09934	0.04759	0.02222
123.2	0.32684	0.24093	0.14058	0.09935	0.04759	0.02223
123.4	0.32684	0.24093	0.14058	0.09936	0.0476	0.02223
123.6	0.32684	0.24093	0.14058	0.09937	0.04761	0.02224
123.8	0.32684	0.24093	0.14059	0.09937	0.04762	0.02224
124	0.32684	0.24093	0.14059	0.09938	0.04763	0.02225
124.2	0.32684	0.24093	0.1406	0.09939	0.04763	0.02225
124.4	0.32684	0.24093	0.1406	0.0994	0.04764	0.02226
124.8	0.32684	0.24093	0.14061	0.09942	0.04766	0.02227
125	0.32684	0.24093	0.14061	0.09943	0.04767	0.02227
125.2	0.32684	0.24093	0.14061	0.09944	0.04767	0.02228
125.4	0.32684	0.24093	0.14062	0.09945	0.04768	0.02228
125.6	0.32684	0.24093	0.14062	0.09946	0.04769	0.02229
125.8	0.32684	0.24093	0.14062	0.09946	0.0477	0.02229
126	0.32684	0.24093	0.14063	0.09947	0.04771	0.0223
126.2	0.32684	0.24093	0.14063	0.09948	0.04771	0.0223
126.4	0.32684	0.24093	0.14063	0.09949	0.04772	0.02231
126.6	0.32684	0.24093	0.14064	0.0995	0.04773	0.02231
126.8	0.32684	0.24093	0.14064	0.09951	0.04774	0.02231
127	0.32684	0.24093	0.14064	0.09952	0.04774	0.02232
127.2	0.32684	0.24093	0.14065	0.09952	0.04775	0.02232
127.4	0.32684	0.24093	0.14065	0.09953	0.04776	0.02233
127.6	0.32684	0.24093	0.14065	0.09954	0.04776	0.02233
127.8	0.32539	0.23986	0.14003	0.0991	0.04755	0.02223
128	0.32394	0.2388	0.13941	0.09866	0.04734	0.02214
128.2	0.32251	0.23774	0.13879	0.09822	0.04713	0.02204
128.4	0.32108	0.23669	0.13817	0.09778	0.04692	0.02194
128.6	0.31965	0.23564	0.13756	0.09735	0.04671	0.02184
128.8	0.31823	0.23459	0.13695	0.09692	0.04651	0.02175
129	0.31682	0.23355	0.13634	0.09649	0.0463	0.02165
129.2	0.31542	0.23251	0.13574	0.09606	0.0461	0.02155
129.4	0.31402	0.23148	0.13513	0.09563	0.04589	0.02146
129.6	0.31262	0.23045	0.13453	0.09521	0.04569	0.02136
129.8	0.31124	0.22943	0.13394	0.09479	0.04548	0.02127
130	0.30985	0.22841	0.13334	0.09437	0.04528	0.02117
130.2	0.30848	0.2274	0.13275	0.09395	0.04508	0.02108
130.4	0.30711	0.22639	0.13216	0.09353	0.04488	0.02099
130.6	0.30575	0.22539	0.13158	0.09312	0.04468	0.02089
130.8	0.30439	0.22439	0.13099	0.0927	0.04448	0.0208
131	0.30304	0.22339	0.13041	0.09229	0.04429	0.02071
131.2	0.3017	0.2224	0.12983	0.09188	0.04409	0.02062
131.4	0.30036	0.22141	0.12926	0.09147	0.04389	0.02052
131.6	0.29902	0.22043	0.12868	0.09107	0.0437	0.02043
131.8	0.2977	0.21945	0.12811	0.09067	0.04351	0.02034
132	0.29638	0.21848	0.12754	0.09026	0.04331	0.02025
132.2	0.29506	0.21751	0.12698	0.08986	0.04312	0.02016
132.4	0.29375	0.21654	0.12641	0.08946	0.04293	0.02007
132.6	0.29245	0.21558	0.12585	0.08907	0.04274	0.01998
132.8	0.29115	0.21463	0.12529	0.08867	0.04255	0.01989
133	0.28986	0.21367	0.12474	0.08828	0.04236	0.01981
133.2	0.28857	0.21273	0.12418	0.08789	0.04217	0.01972
133.4	0.28729	0.21178	0.12363	0.0875	0.04199	0.01963
133.6	0.28602	0.21084	0.12309	0.08711	0.0418	0.01954
133.8	0.28475	0.20991	0.12254	0.08672	0.04161	0.01946
134	0.28349	0.20898	0.122	0.08634	0.04143	0.01937
134.2	0.28223	0.20805	0.12145	0.08595	0.04125	0.01928
134.4	0.28098	0.20712	0.12092	0.08557	0.04106	0.0192
134.6	0.27973	0.20621	0.12038	0.08519	0.04088	0.01911
134.8	0.27849	0.20529	0.11984	0.08481	0.0407	0.01903
135	0.27725	0.20438	0.11931	0.08444	0.04052	0.01894
135.2	0.27602	0.20347	0.11878	0.08406	0.04034	0.01886
135.4	0.2748	0.20257	0.11826	0.08369	0.04016	0.01878
135.6	0.27358	0.20167	0.11773	0.08332	0.03998	0.01869
135.8	0.27236	0.20078	0.11721	0.08295	0.0398	0.01861
136	0.27116	0.19989	0.11669	0.08258	0.03963	0.01853
136.2	0.26995	0.199	0.11617	0.08221	0.03945	0.01845
136.4	0.26875	0.19812	0.11566	0.08185	0.03928	0.01836
136.6	0.26756	0.19724	0.11514	0.08149	0.0391	0.01828
136.8	0.26637	0.19636	0.11463	0.08113	0.03893	0.0182
137	0.26519	0.19549	0.11412	0.08077	0.03876	0.01812
137.2	0.26402	0.19462	0.11362	0.08041	0.03858	0.01804
137.4	0.26284	0.19376	0.11311	0.08005	0.03841	0.01796
137.6	0.26168	0.1929	0.11261	0.0797	0.03824	0.01788
137.8	0.26052	0.19204	0.11211	0.07934	0.03807	0.0178
138	0.25936	0.19119	0.11161	0.07899	0.0379	0.01772
138.2	0.25821	0.19034	0.11112	0.07864	0.03774	0.01764
138.4	0.25706	0.1895	0.11063	0.07829	0.03757	0.01757
138.6	0.25592	0.18866	0.11013	0.07794	0.0374	0.01749
138.8	0.25479	0.18782	0.10965	0.0776	0.03724	0.01741
139	0.25366	0.18699	0.10916	0.07725	0.03707	0.01733
139.2	0.25253	0.18616	0.10867	0.07691	0.03691	0.01726
139.4	0.25141	0.18533	0.10819	0.07657	0.03674	0.01718
139.6	0.2503	0.18451	0.10771	0.07623	0.03658	0.0171
139.8	0.24919	0.18369	0.10723	0.07589	0.03642	0.01703
140	0.24808	0.18288	0.10676	0.07555	0.03625	0.01695
140.2	0.24698	0.18206	0.10629	0.07522	0.03609	0.01688
140.4	0.24588	0.18126	0.10581	0.07488	0.03593	0.0168
140.6	0.24479	0.18045	0.10534	0.07455	0.03577	0.01673
140.8	0.24371	0.17965	0.10488	0.07422	0.03562	0.01665
141	0.24262	0.17885	0.10441	0.07389	0.03546	0.01658
141.2	0.24155	0.17806	0.10395	0.07356	0.0353	0.01651
141.4	0.24048	0.17727	0.10349	0.07324	0.03514	0.01643
141.6	0.23941	0.17648	0.10303	0.07291	0.03499	0.01636
141.8	0.23835	0.1757	0.10257	0.07259	0.03483	0.01629
142	0.23729	0.17492	0.10212	0.07227	0.03468	0.01621
142.2	0.23624	0.17415	0.10166	0.07195	0.03452	0.01614
142.4	0.23519	0.17337	0.10121	0.07163	0.03437	0.01607
142.6	0.23414	0.1726	0.10076	0.07131	0.03422	0.016
142.8	0.23311	0.17184	0.10031	0.07099	0.03407	0.01593
143	0.23207	0.17107	0.09987	0.07068	0.03392	0.01586
143.2	0.23104	0.17032	0.09943	0.07036	0.03376	0.01579
143.4	0.23002	0.16956	0.09899	0.07005	0.03362	0.01572
143.6	0.229	0.16881	0.09855	0.06974	0.03347	0.01565
143.8	0.22798	0.16806	0.09811	0.06943	0.03332	0.01558
144	0.22697	0.16731	0.09767	0.06912	0.03317	0.01551
144.2	0.22596	0.16657	0.09724	0.06882	0.03302	0.01544
144.4	0.22496	0.16583	0.09681	0.06851	0.03288	0.01537
144.6	0.22396	0.1651	0.09638	0.06821	0.03273	0.0153
144.8	0.22297	0.16436	0.09595	0.06791	0.03258	0.01524
145	0.22198	0.16363	0.09553	0.0676	0.03244	0.01517
145.2	0.22099	0.16291	0.0951	0.0673	0.0323	0.0151
145.4	0.22001	0.16218	0.09468	0.06701	0.03215	0.01503
145.6	0.21904	0.16147	0.09426	0.06671	0.03201	0.01497
145.8	0.21806	0.16075	0.09384	0.06641	0.03187	0.0149
146	0.2171	0.16004	0.09343	0.06612	0.03173	0.01483
146.2	0.21613	0.15933	0.09301	0.06582	0.03159	0.01477
146.4	0.21517	0.15862	0.0926	0.06553	0.03145	0.0147
146.6	0.21422	0.15791	0.09219	0.06524	0.03131	0.01464
146.8	0.21327	0.15721	0.09178	0.06495	0.03117	0.01457
147	0.21232	0.15652	0.09137	0.06466	0.03103	0.01451
147.2	0.21138	0.15582	0.09097	0.06438	0.03089	0.01444
147.4	0.21044	0.15513	0.09056	0.06409	0.03075	0.01438
147.6	0.20951	0.15444	0.09016	0.06381	0.03062	0.01432
147.8	0.20858	0.15376	0.08976	0.06352	0.03048	0.01425
148	0.20765	0.15307	0.08936	0.06324	0.03035	0.01419
148.2	0.20673	0.1524	0.08897	0.06296	0.03021	0.01413
148.4	0.20581	0.15172	0.08857	0.06268	0.03008	0.01406
148.6	0.2049	0.15105	0.08818	0.0624	0.02994	0.014
148.8	0.20399	0.15038	0.08779	0.06213	0.02981	0.01394
149	0.20309	0.14971	0.0874	0.06185	0.02968	0.01388
149.2	0.20219	0.14904	0.08701	0.06158	0.02955	0.01382
149.4	0.20129	0.14838	0.08662	0.0613	0.02942	0.01375
149.6	0.2004	0.14772	0.08624	0.06103	0.02929	0.01369
149.8	0.19951	0.14707	0.08586	0.06076	0.02916	0.01363
150	0.19862	0.14642	0.08547	0.06049	0.02903	0.01357
150.2	0.19774	0.14577	0.0851	0.06022	0.0289	0.01351
150.4	0.19686	0.14512	0.08472	0.05996	0.02877	0.01345
150.6	0.19599	0.14448	0.08434	0.05969	0.02864	0.01339
150.8	0.19512	0.14383	0.08397	0.05942	0.02852	0.01333
151	0.19425	0.1432	0.0836	0.05916	0.02839	0.01327
151.2	0.19339	0.14256	0.08322	0.0589	0.02826	0.01321
151.4	0.19253	0.14193	0.08286	0.05864	0.02814	0.01316
151.6	0.19168	0.1413	0.08249	0.05838	0.02801	0.0131
151.8	0.19083	0.14067	0.08212	0.05812	0.02789	0.01304
152	0.18998	0.14005	0.08176	0.05786	0.02776	0.01298
152.2	0.18914	0.13943	0.08139	0.0576	0.02764	0.01292
152.4	0.1883	0.13881	0.08103	0.05735	0.02752	0.01287
152.6	0.18746	0.13819	0.08067	0.05709	0.0274	0.01281
152.8	0.18663	0.13758	0.08032	0.05684	0.02727	0.01275
153	0.1858	0.13697	0.07996	0.05659	0.02715	0.0127
153.2	0.18498	0.13636	0.0796	0.05634	0.02703	0.01264
153.4	0.18416	0.13576	0.07925	0.05609	0.02691	0.01258
153.6	0.18334	0.13515	0.0789	0.05584	0.02679	0.01253
153.8	0.18253	0.13455	0.07855	0.05559	0.02668	0.01247
154	0.18172	0.13396	0.0782	0.05534	0.02656	0.01242
154.2	0.18091	0.13336	0.07785	0.0551	0.02644	0.01236
154.4	0.18011	0.13277	0.07751	0.05485	0.02632	0.01231
154.6	0.17931	0.13218	0.07716	0.05461	0.0262	0.01225
154.8	0.17851	0.13159	0.07682	0.05437	0.02609	0.0122
155	0.17772	0.13101	0.07648	0.05413	0.02597	0.01214
155.2	0.17693	0.13043	0.07614	0.05389	0.02586	0.01209
155.4	0.17615	0.12985	0.0758	0.05365	0.02574	0.01204
155.6	0.17537	0.12927	0.07547	0.05341	0.02563	0.01198
155.8	0.17459	0.1287	0.07513	0.05317	0.02551	0.01193
156	0.17381	0.12813	0.0748	0.05294	0.0254	0.01188
156.2	0.17304	0.12756	0.07447	0.0527	0.02529	0.01182
156.4	0.17228	0.127	0.07414	0.05247	0.02518	0.01177
156.6	0.17151	0.12643	0.07381	0.05223	0.02507	0.01172
156.8	0.17075	0.12587	0.07348	0.052	0.02495	0.01167
157	0.16999	0.12531	0.07315	0.05177	0.02484	0.01162
157.2	0.16924	0.12476	0.07283	0.05154	0.02473	0.01156
157.4	0.16849	0.1242	0.07251	0.05131	0.02462	0.01151
157.6	0.16774	0.12365	0.07219	0.05109	0.02451	0.01146
157.8	0.167	0.1231	0.07186	0.05086	0.02441	0.01141
158	0.16625	0.12256	0.07155	0.05063	0.0243	0.01136
158.2	0.16552	0.12201	0.07123	0.05041	0.02419	0.01131
158.4	0.16478	0.12147	0.07091	0.05019	0.02408	0.01126
158.6	0.16405	0.12093	0.0706	0.04996	0.02397	0.01121
158.8	0.16332	0.1204	0.07028	0.04974	0.02387	0.01116
159	0.1626	0.11986	0.06997	0.04952	0.02376	0.01111
159.2	0.16188	0.11933	0.06966	0.0493	0.02366	0.01106
159.4	0.16116	0.1188	0.06935	0.04908	0.02355	0.01101
159.6	0.16044	0.11827	0.06905	0.04886	0.02345	0.01096
159.8	0.15973	0.11775	0.06874	0.04865	0.02334	0.01091
160	0.15902	0.11723	0.06843	0.04843	0.02324	0.01087
160.2	0.15832	0.11671	0.06813	0.04822	0.02314	0.01082
160.4	0.15761	0.11619	0.06783	0.048	0.02303	0.01077
160.6	0.15692	0.11567	0.06753	0.04779	0.02293	0.01072
160.8	0.15622	0.11516	0.06723	0.04758	0.02283	0.01067
161	0.15553	0.11465	0.06693	0.04737	0.02273	0.01063
161.2	0.15484	0.11414	0.06663	0.04716	0.02263	0.01058
161.4	0.15415	0.11363	0.06634	0.04695	0.02253	0.01053
161.6	0.15346	0.11313	0.06604	0.04674	0.02243	0.01049
161.8	0.15278	0.11263	0.06575	0.04653	0.02233	0.01044
162	0.15211	0.11213	0.06546	0.04632	0.02223	0.01039
162.2	0.15143	0.11163	0.06517	0.04612	0.02213	0.01035
162.4	0.15076	0.11113	0.06488	0.04591	0.02203	0.0103
162.6	0.15009	0.11064	0.06459	0.04571	0.02193	0.01026
162.8	0.14942	0.11015	0.0643	0.04551	0.02184	0.01021
163	0.14876	0.10966	0.06402	0.04531	0.02174	0.01017
163.2	0.1481	0.10917	0.06373	0.0451	0.02164	0.01012
163.4	0.14744	0.10869	0.06345	0.0449	0.02155	0.01008
163.6	0.14679	0.10821	0.06317	0.04471	0.02145	0.01003
163.8	0.14614	0.10773	0.06289	0.04451	0.02136	0.00999
164	0.14549	0.10725	0.06261	0.04431	0.02126	0.00994
164.2	0.14484	0.10677	0.06233	0.04411	0.02117	0.0099
164.4	0.1442	0.1063	0.06206	0.04392	0.02107	0.00985
164.6	0.14356	0.10583	0.06178	0.04372	0.02098	0.00981
164.8	0.14293	0.10536	0.06151	0.04353	0.02089	0.00977
165	0.14229	0.10489	0.06123	0.04334	0.02079	0.00972
165.2	0.14166	0.10443	0.06096	0.04314	0.0207	0.00968
165.4	0.14103	0.10396	0.06069	0.04295	0.02061	0.00964
165.6	0.14041	0.1035	0.06042	0.04276	0.02052	0.00959
165.8	0.13978	0.10304	0.06015	0.04257	0.02043	0.00955
166	0.13916	0.10259	0.05989	0.04238	0.02034	0.00951
166.2	0.13854	0.10213	0.05962	0.04219	0.02025	0.00947
166.4	0.13793	0.10168	0.05936	0.04201	0.02016	0.00942
166.6	0.13732	0.10123	0.05909	0.04182	0.02007	0.00938
166.8	0.13671	0.10078	0.05883	0.04164	0.01998	0.00934
167	0.1361	0.10033	0.05857	0.04145	0.01989	0.0093
167.2	0.1355	0.09988	0.05831	0.04127	0.0198	0.00926
167.4	0.1349	0.09944	0.05805	0.04108	0.01971	0.00922
167.6	0.1343	0.099	0.05779	0.0409	0.01963	0.00918
167.8	0.1337	0.09856	0.05754	0.04072	0.01954	0.00914
168	0.13311	0.09812	0.05728	0.04054	0.01945	0.0091
168.2	0.13252	0.09769	0.05703	0.04036	0.01937	0.00906
168.4	0.13193	0.09725	0.05677	0.04018	0.01928	0.00901
168.6	0.13134	0.09682	0.05652	0.04	0.0192	0.00897
168.8	0.13076	0.09639	0.05627	0.03982	0.01911	0.00894
169	0.13018	0.09597	0.05602	0.03965	0.01903	0.0089
169.2	0.1296	0.09554	0.05577	0.03947	0.01894	0.00886
169.4	0.12903	0.09512	0.05553	0.0393	0.01886	0.00882
169.6	0.12846	0.09469	0.05528	0.03912	0.01877	0.00878
169.8	0.12789	0.09427	0.05503	0.03895	0.01869	0.00874
170	0.12732	0.09386	0.05479	0.03878	0.01861	0.0087
170.2	0.12675	0.09344	0.05455	0.0386	0.01852	0.00866
170.4	0.12619	0.09302	0.05431	0.03843	0.01844	0.00862
170.6	0.12563	0.09261	0.05406	0.03826	0.01836	0.00858
170.8	0.12507	0.0922	0.05382	0.03809	0.01828	0.00855
171	0.12452	0.09179	0.05359	0.03792	0.0182	0.00851
171.2	0.12397	0.09138	0.05335	0.03775	0.01812	0.00847
171.4	0.12342	0.09098	0.05311	0.03759	0.01804	0.00843
171.6	0.12287	0.09057	0.05288	0.03742	0.01796	0.0084
171.8	0.12232	0.09017	0.05264	0.03725	0.01788	0.00836
172	0.12178	0.08977	0.05241	0.03709	0.0178	0.00832
172.2	0.12124	0.08937	0.05217	0.03692	0.01772	0.00828
172.4	0.1207	0.08898	0.05194	0.03676	0.01764	0.00825
172.6	0.12017	0.08858	0.05171	0.0366	0.01756	0.00821
172.8	0.11963	0.08819	0.05148	0.03644	0.01748	0.00817
173	0.1191	0.0878	0.05126	0.03627	0.01741	0.00814
173.2	0.11857	0.08741	0.05103	0.03611	0.01733	0.0081
173.4	0.11805	0.08702	0.0508	0.03595	0.01725	0.00807
173.6	0.11753	0.08664	0.05058	0.03579	0.01718	0.00803
173.8	0.117	0.08625	0.05035	0.03563	0.0171	0.00799
174	0.11648	0.08587	0.05013	0.03548	0.01702	0.00796
174.2	0.11597	0.08549	0.04991	0.03532	0.01695	0.00792
174.4	0.11545	0.08511	0.04968	0.03516	0.01687	0.00789
174.6	0.11494	0.08473	0.04946	0.03501	0.0168	0.00785
174.8	0.11443	0.08435	0.04924	0.03485	0.01672	0.00782
175	0.11392	0.08398	0.04903	0.0347	0.01665	0.00778
175.2	0.11342	0.08361	0.04881	0.03454	0.01658	0.00775
175.4	0.11291	0.08324	0.04859	0.03439	0.0165	0.00772
175.6	0.11241	0.08287	0.04838	0.03424	0.01643	0.00768
175.8	0.11191	0.0825	0.04816	0.03408	0.01636	0.00765
176	0.11142	0.08213	0.04795	0.03393	0.01628	0.00761
176.2	0.11092	0.08177	0.04773	0.03378	0.01621	0.00758
176.4	0.11043	0.08141	0.04752	0.03363	0.01614	0.00755
176.6	0.10994	0.08104	0.04731	0.03348	0.01607	0.00751
176.8	0.10945	0.08069	0.0471	0.03333	0.016	0.00748
177	0.10897	0.08033	0.04689	0.03319	0.01592	0.00745
177.2	0.10848	0.07997	0.04669	0.03304	0.01585	0.00741
177.4	0.108	0.07962	0.04648	0.03289	0.01578	0.00738
177.6	0.10752	0.07926	0.04627	0.03275	0.01571	0.00735
177.8	0.10705	0.07891	0.04607	0.0326	0.01564	0.00731
178	0.10657	0.07856	0.04586	0.03246	0.01557	0.00728
178.2	0.1061	0.07821	0.04566	0.03231	0.01551	0.00725
178.4	0.10563	0.07787	0.04546	0.03217	0.01544	0.00722
178.6	0.10516	0.07752	0.04525	0.03203	0.01537	0.00719
178.8	0.10469	0.07718	0.04505	0.03188	0.0153	0.00715
179	0.10423	0.07683	0.04485	0.03174	0.01523	0.00712
179.2	0.10377	0.07649	0.04465	0.0316	0.01516	0.00709
179.4	0.10331	0.07615	0.04446	0.03146	0.0151	0.00706
179.6	0.10285	0.07581	0.04426	0.03132	0.01503	0.00703
179.8	0.10239	0.07548	0.04406	0.03118	0.01496	0.007
180	0.10194	0.07514	0.04387	0.03105	0.0149	0.00697
180.2	0.10148	0.07481	0.04367	0.03091	0.01483	0.00693
180.4	0.10103	0.07448	0.04348	0.03077	0.01477	0.0069
180.6	0.10059	0.07415	0.04329	0.03063	0.0147	0.00687
180.8	0.10014	0.07382	0.04309	0.0305	0.01463	0.00684
181	0.09969	0.07349	0.0429	0.03036	0.01457	0.00681
181.2	0.09925	0.07317	0.04271	0.03023	0.0145	0.00678
181.4	0.09881	0.07284	0.04252	0.03009	0.01444	0.00675
181.6	0.09837	0.07252	0.04233	0.02996	0.01438	0.00672
181.8	0.09794	0.0722	0.04215	0.02983	0.01431	0.00669
182	0.0975	0.07188	0.04196	0.02969	0.01425	0.00666
182.2	0.09707	0.07156	0.04177	0.02956	0.01419	0.00663
182.4	0.09664	0.07124	0.04159	0.02943	0.01412	0.0066
182.6	0.09621	0.07092	0.0414	0.0293	0.01406	0.00657
182.8	0.09578	0.07061	0.04122	0.02917	0.014	0.00654
183	0.09536	0.07029	0.04104	0.02904	0.01394	0.00652
183.2	0.09494	0.06998	0.04085	0.02891	0.01387	0.00649
183.4	0.09451	0.06967	0.04067	0.02878	0.01381	0.00646
183.6	0.09409	0.06936	0.04049	0.02866	0.01375	0.00643
183.8	0.09368	0.06906	0.04031	0.02853	0.01369	0.0064
184	0.09326	0.06875	0.04013	0.0284	0.01363	0.00637
184.2	0.09285	0.06844	0.03996	0.02828	0.01357	0.00634
184.4	0.09244	0.06814	0.03978	0.02815	0.01351	0.00632
184.8	0.09162	0.06754	0.03943	0.0279	0.01339	0.00626
185	0.09121	0.06724	0.03925	0.02778	0.01333	0.00623
185.2	0.09081	0.06694	0.03908	0.02766	0.01327	0.0062
185.4	0.0904	0.06664	0.0389	0.02753	0.01321	0.00618
185.6	0.09	0.06635	0.03873	0.02741	0.01315	0.00615
185.8	0.0896	0.06605	0.03856	0.02729	0.01309	0.00612
186	0.0892	0.06576	0.03839	0.02717	0.01304	0.0061
186.2	0.08881	0.06547	0.03822	0.02705	0.01298	0.00607
186.4	0.08842	0.06518	0.03805	0.02693	0.01292	0.00604
186.6	0.08802	0.06489	0.03788	0.02681	0.01286	0.00601
186.8	0.08763	0.0646	0.03771	0.02669	0.01281	0.00599
187	0.08724	0.06431	0.03754	0.02657	0.01275	0.00596
187.2	0.08686	0.06403	0.03738	0.02645	0.01269	0.00593
187.4	0.08647	0.06374	0.03721	0.02634	0.01264	0.00591

## Sheet: Figure 5
Figure 5f
Figure 5h
Time（s）	500 nM	250 nM	125 nM	62.5 nM	31.25 nM
0	0	0	0	0	0
0.2	7.50359E-4	3.93934E-4	2.56407E-4	1.86901E-4	1.11648E-4
0.4	0.0015	7.87295E-4	5.12628E-4	3.73733E-4	2.23276E-4
0.6	0.00224	0.00118	7.68661E-4	5.60498E-4	3.34883E-4
0.8	0.00299	0.00157	0.00102	7.47194E-4	4.4647E-4
1	0.00373	0.00196	0.00128	9.33822E-4	5.58037E-4
1.2	0.00447	0.00236	0.00154	0.00112	6.69583E-4
1.4	0.00521	0.00275	0.00179	0.00131	7.81108E-4
1.6	0.00594	0.00314	0.00205	0.00149	8.92614E-4
1.8	0.00668	0.00352	0.0023	0.00168	0.001
2	0.00741	0.00391	0.00256	0.00187	0.00112
2.2	0.00813	0.0043	0.00281	0.00205	0.00123
2.4	0.00886	0.00469	0.00306	0.00224	0.00134
2.6	0.00959	0.00508	0.00332	0.00242	0.00145
2.8	0.01031	0.00546	0.00357	0.00261	0.00156
3	0.01103	0.00585	0.00383	0.0028	0.00167
3.2	0.01175	0.00623	0.00408	0.00298	0.00178
3.4	0.01246	0.00662	0.00433	0.00317	0.0019
3.6	0.01318	0.007	0.00459	0.00335	0.00201
3.8	0.01389	0.00739	0.00484	0.00354	0.00212
4	0.0146	0.00777	0.00509	0.00373	0.00223
4.2	0.01531	0.00815	0.00535	0.00391	0.00234
4.4	0.01601	0.00854	0.0056	0.0041	0.00245
4.6	0.01672	0.00892	0.00585	0.00428	0.00256
4.8	0.01742	0.0093	0.0061	0.00447	0.00267
5	0.01812	0.00968	0.00635	0.00465	0.00279
5.2	0.01882	0.01006	0.00661	0.00484	0.0029
5.4	0.01951	0.01044	0.00686	0.00502	0.00301
5.6	0.02021	0.01082	0.00711	0.00521	0.00312
5.8	0.0209	0.01119	0.00736	0.00539	0.00323
6	0.02159	0.01157	0.00761	0.00558	0.00334
6.2	0.02227	0.01195	0.00786	0.00576	0.00345
6.4	0.02296	0.01233	0.00811	0.00595	0.00356
6.6	0.02364	0.0127	0.00836	0.00613	0.00367
6.8	0.02432	0.01308	0.00861	0.00632	0.00378
7	0.025	0.01345	0.00886	0.0065	0.0039
7.2	0.02568	0.01383	0.00911	0.00669	0.00401
7.4	0.02636	0.0142	0.00936	0.00687	0.00412
7.6	0.02703	0.01457	0.00961	0.00705	0.00423
7.8	0.0277	0.01495	0.00986	0.00724	0.00434
8	0.02837	0.01532	0.01011	0.00742	0.00445
8.2	0.02904	0.01569	0.01036	0.00761	0.00456
8.4	0.02971	0.01606	0.01061	0.00779	0.00467
8.6	0.03037	0.01643	0.01086	0.00798	0.00478
8.8	0.03103	0.0168	0.01111	0.00816	0.00489
9	0.03169	0.01717	0.01136	0.00834	0.005
9.2	0.03235	0.01754	0.0116	0.00853	0.00511
9.4	0.03301	0.01791	0.01185	0.00871	0.00523
9.6	0.03366	0.01828	0.0121	0.00889	0.00534
9.8	0.03431	0.01864	0.01235	0.00908	0.00545
10	0.03496	0.01901	0.01259	0.00926	0.00556
10.2	0.03561	0.01938	0.01284	0.00945	0.00567
10.4	0.03626	0.01974	0.01309	0.00963	0.00578
10.6	0.0369	0.02011	0.01334	0.00981	0.00589
10.8	0.03755	0.02047	0.01358	0.01	0.006
11	0.03819	0.02084	0.01383	0.01018	0.00611
11.2	0.03883	0.0212	0.01407	0.01036	0.00622
11.4	0.03947	0.02156	0.01432	0.01055	0.00633
11.6	0.0401	0.02193	0.01457	0.01073	0.00644
11.8	0.04073	0.02229	0.01481	0.01091	0.00655
12	0.04137	0.02265	0.01506	0.01109	0.00666
12.2	0.042	0.02301	0.0153	0.01128	0.00677
12.4	0.04262	0.02337	0.01555	0.01146	0.00688
12.6	0.04325	0.02373	0.01579	0.01164	0.00699
12.8	0.04388	0.02409	0.01604	0.01183	0.0071
13	0.0445	0.02445	0.01628	0.01201	0.00721
13.2	0.04512	0.02481	0.01653	0.01219	0.00733
13.4	0.04574	0.02516	0.01677	0.01237	0.00744
13.6	0.04636	0.02552	0.01702	0.01256	0.00755
13.8	0.04697	0.02588	0.01726	0.01274	0.00766
14	0.04758	0.02623	0.0175	0.01292	0.00777
14.2	0.0482	0.02659	0.01775	0.0131	0.00788
14.4	0.04881	0.02695	0.01799	0.01328	0.00799
14.6	0.04942	0.0273	0.01824	0.01347	0.0081
14.8	0.05002	0.02765	0.01848	0.01365	0.00821
15	0.05063	0.02801	0.01872	0.01383	0.00832
15.2	0.05123	0.02836	0.01896	0.01401	0.00843
15.4	0.05183	0.02871	0.01921	0.01419	0.00854
15.6	0.05243	0.02907	0.01945	0.01438	0.00865
15.8	0.05303	0.02942	0.01969	0.01456	0.00876
16	0.05362	0.02977	0.01993	0.01474	0.00887
16.2	0.05422	0.03012	0.02018	0.01492	0.00898
16.4	0.05481	0.03047	0.02042	0.0151	0.00909
16.6	0.0554	0.03082	0.02066	0.01528	0.0092
16.8	0.05599	0.03117	0.0209	0.01546	0.00931
17	0.05658	0.03152	0.02114	0.01565	0.00942
17.2	0.05716	0.03186	0.02138	0.01583	0.00953
17.4	0.05775	0.03221	0.02162	0.01601	0.00964
17.6	0.05833	0.03256	0.02186	0.01619	0.00975
17.8	0.05891	0.03291	0.0221	0.01637	0.00986
18	0.05949	0.03325	0.02234	0.01655	0.00997
18.2	0.06007	0.0336	0.02258	0.01673	0.01008
18.4	0.06064	0.03394	0.02282	0.01691	0.01019
18.6	0.06122	0.03429	0.02306	0.01709	0.0103
18.8	0.06179	0.03463	0.0233	0.01727	0.01041
19	0.06236	0.03497	0.02354	0.01745	0.01052
19.2	0.06293	0.03532	0.02378	0.01764	0.01063
19.4	0.0635	0.03566	0.02402	0.01782	0.01074
19.6	0.06406	0.036	0.02426	0.018	0.01085
19.8	0.06463	0.03634	0.0245	0.01818	0.01095
20	0.06519	0.03668	0.02474	0.01836	0.01106
20.2	0.06575	0.03703	0.02498	0.01854	0.01117
20.4	0.06631	0.03737	0.02521	0.01872	0.01128
20.6	0.06687	0.0377	0.02545	0.0189	0.01139
20.8	0.06742	0.03804	0.02569	0.01908	0.0115
21	0.06798	0.03838	0.02593	0.01926	0.01161
21.2	0.06853	0.03872	0.02617	0.01944	0.01172
21.4	0.06908	0.03906	0.0264	0.01962	0.01183
21.6	0.06963	0.03939	0.02664	0.0198	0.01194
21.8	0.07018	0.03973	0.02688	0.01998	0.01205
22	0.07072	0.04007	0.02711	0.02016	0.01216
22.2	0.07127	0.0404	0.02735	0.02034	0.01227
22.4	0.07181	0.04074	0.02759	0.02051	0.01238
22.6	0.07235	0.04107	0.02782	0.02069	0.01249
22.8	0.07289	0.04141	0.02806	0.02087	0.0126
23	0.07343	0.04174	0.0283	0.02105	0.01271
23.2	0.07397	0.04207	0.02853	0.02123	0.01282
23.4	0.0745	0.04241	0.02877	0.02141	0.01293
23.6	0.07504	0.04274	0.029	0.02159	0.01303
23.8	0.07557	0.04307	0.02924	0.02177	0.01314
24	0.0761	0.0434	0.02947	0.02195	0.01325
24.2	0.07663	0.04373	0.02971	0.02213	0.01336
24.4	0.07715	0.04406	0.02994	0.02231	0.01347
24.6	0.07768	0.04439	0.03018	0.02248	0.01358
24.8	0.0782	0.04472	0.03041	0.02266	0.01369
25	0.07873	0.04505	0.03065	0.02284	0.0138
25.2	0.07925	0.04538	0.03088	0.02302	0.01391
25.4	0.07977	0.04571	0.03111	0.0232	0.01402
25.6	0.08029	0.04603	0.03135	0.02338	0.01413
25.8	0.0808	0.04636	0.03158	0.02356	0.01424
26	0.08132	0.04669	0.03181	0.02373	0.01434
26.2	0.08183	0.04701	0.03205	0.02391	0.01445
26.4	0.08235	0.04734	0.03228	0.02409	0.01456
26.6	0.08286	0.04766	0.03251	0.02427	0.01467
26.8	0.08337	0.04799	0.03275	0.02445	0.01478
27	0.08387	0.04831	0.03298	0.02462	0.01489
27.2	0.08438	0.04864	0.03321	0.0248	0.015
27.4	0.08488	0.04896	0.03344	0.02498	0.01511
27.6	0.08539	0.04928	0.03367	0.02516	0.01522
27.8	0.08589	0.0496	0.03391	0.02534	0.01532
28	0.08639	0.04993	0.03414	0.02551	0.01543
28.2	0.08689	0.05025	0.03437	0.02569	0.01554
28.4	0.08739	0.05057	0.0346	0.02587	0.01565
28.6	0.08788	0.05089	0.03483	0.02605	0.01576
28.8	0.08838	0.05121	0.03506	0.02622	0.01587
29	0.08887	0.05153	0.03529	0.0264	0.01598
29.2	0.08936	0.05185	0.03553	0.02658	0.01609
29.4	0.08985	0.05216	0.03576	0.02676	0.0162
29.6	0.09034	0.05248	0.03599	0.02693	0.0163
29.8	0.09083	0.0528	0.03622	0.02711	0.01641
30	0.09132	0.05312	0.03645	0.02729	0.01652
30.2	0.0918	0.05343	0.03668	0.02746	0.01663
30.4	0.09228	0.05375	0.03691	0.02764	0.01674
30.6	0.09277	0.05407	0.03714	0.02782	0.01685
30.8	0.09325	0.05438	0.03736	0.02799	0.01696
31	0.09373	0.0547	0.03759	0.02817	0.01706
31.2	0.0942	0.05501	0.03782	0.02835	0.01717
31.4	0.09468	0.05532	0.03805	0.02852	0.01728
31.6	0.09515	0.05564	0.03828	0.0287	0.01739
31.8	0.09563	0.05595	0.03851	0.02888	0.0175
32	0.0961	0.05626	0.03874	0.02905	0.01761
32.2	0.09657	0.05657	0.03897	0.02923	0.01772
32.4	0.09704	0.05689	0.03919	0.02941	0.01782
32.6	0.09751	0.0572	0.03942	0.02958	0.01793
32.8	0.09797	0.05751	0.03965	0.02976	0.01804
33	0.09844	0.05782	0.03988	0.02993	0.01815
33.2	0.0989	0.05813	0.0401	0.03011	0.01826
33.4	0.09937	0.05844	0.04033	0.03029	0.01837
33.6	0.09983	0.05875	0.04056	0.03046	0.01847
33.8	0.10029	0.05905	0.04078	0.03064	0.01858
34	0.10075	0.05936	0.04101	0.03081	0.01869
34.2	0.1012	0.05967	0.04124	0.03099	0.0188
34.4	0.10166	0.05998	0.04146	0.03116	0.01891
34.6	0.10211	0.06028	0.04169	0.03134	0.01901
34.8	0.10257	0.06059	0.04192	0.03152	0.01912
35	0.10302	0.0609	0.04214	0.03169	0.01923
35.2	0.10347	0.0612	0.04237	0.03187	0.01934
35.4	0.10392	0.06151	0.04259	0.03204	0.01945
35.6	0.10437	0.06181	0.04282	0.03222	0.01956
35.8	0.10481	0.06211	0.04304	0.03239	0.01966
36	0.10526	0.06242	0.04327	0.03257	0.01977
36.2	0.1057	0.06272	0.04349	0.03274	0.01988
36.4	0.10615	0.06302	0.04372	0.03292	0.01999
36.6	0.10659	0.06332	0.04394	0.03309	0.0201
36.8	0.10703	0.06363	0.04417	0.03327	0.0202
37	0.10747	0.06393	0.04439	0.03344	0.02031
37.2	0.10791	0.06423	0.04462	0.03362	0.02042
37.4	0.10834	0.06453	0.04484	0.03379	0.02053
37.6	0.10878	0.06483	0.04506	0.03397	0.02064
37.8	0.10921	0.06513	0.04529	0.03414	0.02074
38	0.10964	0.06543	0.04551	0.03431	0.02085
38.2	0.11007	0.06573	0.04573	0.03449	0.02096
38.4	0.11051	0.06602	0.04596	0.03466	0.02107
38.6	0.11093	0.06632	0.04618	0.03484	0.02117
38.8	0.11136	0.06662	0.0464	0.03501	0.02128
39	0.11179	0.06692	0.04663	0.03519	0.02139
39.2	0.11221	0.06721	0.04685	0.03536	0.0215
39.4	0.11264	0.06751	0.04707	0.03553	0.02161
39.6	0.11306	0.0678	0.04729	0.03571	0.02171
39.8	0.11348	0.0681	0.04751	0.03588	0.02182
40	0.1139	0.06839	0.04774	0.03606	0.02193
40.2	0.11432	0.06869	0.04796	0.03623	0.02204
40.4	0.11474	0.06898	0.04818	0.0364	0.02214
40.6	0.11515	0.06928	0.0484	0.03658	0.02225
40.8	0.11557	0.06957	0.04862	0.03675	0.02236
41	0.11598	0.06986	0.04884	0.03692	0.02247
41.2	0.1164	0.07015	0.04906	0.0371	0.02257
41.4	0.11681	0.07045	0.04928	0.03727	0.02268
41.6	0.11722	0.07074	0.0495	0.03744	0.02279
41.8	0.11763	0.07103	0.04972	0.03762	0.0229
42	0.11804	0.07132	0.04994	0.03779	0.023
42.2	0.11844	0.07161	0.05016	0.03796	0.02311
42.4	0.11885	0.0719	0.05038	0.03814	0.02322
42.6	0.11925	0.07219	0.0506	0.03831	0.02333
42.8	0.11966	0.07248	0.05082	0.03848	0.02343
43	0.12006	0.07277	0.05104	0.03866	0.02354
43.2	0.12046	0.07305	0.05126	0.03883	0.02365
43.4	0.12086	0.07334	0.05148	0.039	0.02376
43.6	0.12126	0.07363	0.0517	0.03917	0.02386
43.8	0.12166	0.07391	0.05192	0.03935	0.02397
44	0.12205	0.0742	0.05214	0.03952	0.02408
44.2	0.12245	0.07449	0.05236	0.03969	0.02418
44.4	0.12284	0.07477	0.05257	0.03986	0.02429
44.6	0.12324	0.07506	0.05279	0.04004	0.0244
44.8	0.12363	0.07534	0.05301	0.04021	0.02451
45	0.12402	0.07563	0.05323	0.04038	0.02461
45.2	0.12441	0.07591	0.05345	0.04055	0.02472
45.4	0.1248	0.07619	0.05366	0.04072	0.02483
45.6	0.12518	0.07648	0.05388	0.0409	0.02493
45.8	0.12557	0.07676	0.0541	0.04107	0.02504
46	0.12596	0.07704	0.05431	0.04124	0.02515
46.2	0.12634	0.07732	0.05453	0.04141	0.02526
46.4	0.12672	0.0776	0.05475	0.04158	0.02536
46.6	0.1271	0.07789	0.05496	0.04176	0.02547
46.8	0.12748	0.07817	0.05518	0.04193	0.02558
47	0.12786	0.07845	0.0554	0.0421	0.02568
47.2	0.12824	0.07873	0.05561	0.04227	0.02579
47.4	0.12862	0.07901	0.05583	0.04244	0.0259
47.6	0.129	0.07928	0.05605	0.04261	0.026
47.8	0.12937	0.07956	0.05626	0.04278	0.02611
48	0.12974	0.07984	0.05648	0.04296	0.02622
48.2	0.13012	0.08012	0.05669	0.04313	0.02633
48.4	0.13049	0.0804	0.05691	0.0433	0.02643
48.6	0.13086	0.08067	0.05712	0.04347	0.02654
48.8	0.13123	0.08095	0.05734	0.04364	0.02665
49	0.1316	0.08123	0.05755	0.04381	0.02675
49.2	0.13197	0.0815	0.05777	0.04398	0.02686
49.4	0.13233	0.08178	0.05798	0.04415	0.02697
49.6	0.1327	0.08205	0.05819	0.04432	0.02707
49.8	0.13306	0.08233	0.05841	0.04449	0.02718
50	0.13343	0.0826	0.05862	0.04467	0.02729
50.2	0.13379	0.08287	0.05884	0.04484	0.02739
50.4	0.13415	0.08315	0.05905	0.04501	0.0275
50.6	0.13451	0.08342	0.05926	0.04518	0.02761
50.8	0.13487	0.08369	0.05948	0.04535	0.02771
51	0.13523	0.08396	0.05969	0.04552	0.02782
51.2	0.13558	0.08424	0.0599	0.04569	0.02793
51.4	0.13594	0.08451	0.06011	0.04586	0.02803
51.6	0.13629	0.08478	0.06033	0.04603	0.02814
51.8	0.13665	0.08505	0.06054	0.0462	0.02825
52	0.137	0.08532	0.06075	0.04637	0.02835
52.2	0.13735	0.08559	0.06096	0.04654	0.02846
52.4	0.1377	0.08586	0.06118	0.04671	0.02856
52.6	0.13805	0.08613	0.06139	0.04688	0.02867
52.8	0.1384	0.08639	0.0616	0.04705	0.02878
53	0.13875	0.08666	0.06181	0.04722	0.02888
53.2	0.1391	0.08693	0.06202	0.04739	0.02899
53.4	0.13944	0.0872	0.06223	0.04756	0.0291
53.6	0.13979	0.08746	0.06244	0.04773	0.0292
53.8	0.14013	0.08773	0.06266	0.0479	0.02931
54	0.14047	0.088	0.06287	0.04807	0.02942
54.2	0.14081	0.08826	0.06308	0.04824	0.02952
54.4	0.14115	0.08853	0.06329	0.0484	0.02963
54.6	0.14149	0.08879	0.0635	0.04857	0.02973
54.8	0.14183	0.08906	0.06371	0.04874	0.02984
55	0.14217	0.08932	0.06392	0.04891	0.02995
55.2	0.14251	0.08959	0.06413	0.04908	0.03005
55.4	0.14284	0.08985	0.06434	0.04925	0.03016
55.6	0.14318	0.09011	0.06455	0.04942	0.03027
55.8	0.14351	0.09038	0.06476	0.04959	0.03037
56	0.14384	0.09064	0.06497	0.04976	0.03048
56.2	0.14418	0.0909	0.06517	0.04993	0.03058
56.4	0.14451	0.09116	0.06538	0.05009	0.03069
56.6	0.14484	0.09142	0.06559	0.05026	0.0308
56.8	0.14517	0.09168	0.0658	0.05043	0.0309
57	0.14549	0.09194	0.06601	0.0506	0.03101
57.2	0.14582	0.0922	0.06622	0.05077	0.03111
57.4	0.14615	0.09246	0.06643	0.05094	0.03122
57.6	0.14647	0.09272	0.06663	0.05111	0.03133
57.8	0.1468	0.09298	0.06684	0.05127	0.03143
58	0.14712	0.09324	0.06705	0.05144	0.03154
58.2	0.14744	0.0935	0.06726	0.05161	0.03164
58.4	0.14776	0.09376	0.06746	0.05178	0.03175
58.6	0.14808	0.09401	0.06767	0.05195	0.03186
58.8	0.1484	0.09427	0.06788	0.05211	0.03196
59	0.14872	0.09453	0.06809	0.05228	0.03207
59.2	0.14904	0.09478	0.06829	0.05245	0.03217
59.4	0.14936	0.09504	0.0685	0.05262	0.03228
59.6	0.14967	0.0953	0.06871	0.05278	0.03238
59.8	0.14999	0.09555	0.06891	0.05295	0.03249
60	0.1503	0.09581	0.06912	0.05312	0.0326
60.2	0.15062	0.09606	0.06932	0.05329	0.0327
60.4	0.15093	0.09631	0.06953	0.05346	0.03281
60.6	0.15124	0.09657	0.06974	0.05362	0.03291
60.8	0.15155	0.09682	0.06994	0.05379	0.03302
61	0.15186	0.09707	0.07015	0.05396	0.03312
61.2	0.15217	0.09733	0.07035	0.05412	0.03323
61.4	0.15247	0.09758	0.07056	0.05429	0.03333
61.6	0.15278	0.09783	0.07076	0.05446	0.03344
61.8	0.15309	0.09808	0.07097	0.05463	0.03355
62	0.15339	0.09833	0.07117	0.05479	0.03365
62.2	0.1537	0.09858	0.07138	0.05496	0.03376
62.4	0.154	0.09883	0.07158	0.05513	0.03386
62.6	0.1543	0.09908	0.07178	0.05529	0.03397
62.8	0.1546	0.09933	0.07199	0.05546	0.03407
63	0.1549	0.09958	0.07219	0.05563	0.03418
63.2	0.1552	0.09983	0.0724	0.05579	0.03428
63.4	0.1555	0.10008	0.0726	0.05596	0.03439
63.6	0.1558	0.10033	0.0728	0.05613	0.03449
63.8	0.1561	0.10058	0.07301	0.05629	0.0346
64	0.15639	0.10082	0.07321	0.05646	0.03471
64.2	0.15669	0.10107	0.07341	0.05663	0.03481
64.4	0.15698	0.10132	0.07362	0.05679	0.03492
64.6	0.15728	0.10156	0.07382	0.05696	0.03502
64.8	0.15757	0.10181	0.07402	0.05712	0.03513
65	0.15786	0.10206	0.07422	0.05729	0.03523
65.2	0.15815	0.1023	0.07443	0.05746	0.03534
65.4	0.15844	0.10255	0.07463	0.05762	0.03544
65.6	0.15873	0.10279	0.07483	0.05779	0.03555
65.8	0.15902	0.10304	0.07503	0.05795	0.03565
66	0.15931	0.10328	0.07523	0.05812	0.03576
66.2	0.1596	0.10352	0.07544	0.05829	0.03586
66.4	0.15988	0.10377	0.07564	0.05845	0.03597
66.6	0.16017	0.10401	0.07584	0.05862	0.03607
66.8	0.16045	0.10425	0.07604	0.05878	0.03618
67	0.16074	0.10449	0.07624	0.05895	0.03628
67.2	0.16102	0.10474	0.07644	0.05911	0.03639
67.4	0.1613	0.10498	0.07664	0.05928	0.03649
67.6	0.16158	0.10522	0.07684	0.05944	0.0366
67.8	0.16186	0.10546	0.07704	0.05961	0.0367
68	0.16214	0.1057	0.07724	0.05977	0.03681
68.2	0.16242	0.10594	0.07744	0.05994	0.03691
68.4	0.1627	0.10618	0.07764	0.0601	0.03702
68.6	0.16297	0.10642	0.07784	0.06027	0.03712
68.8	0.16325	0.10666	0.07804	0.06043	0.03723
69	0.16353	0.1069	0.07824	0.0606	0.03733
69.2	0.1638	0.10713	0.07844	0.06076	0.03744
69.4	0.16407	0.10737	0.07864	0.06093	0.03754
69.6	0.16435	0.10761	0.07884	0.06109	0.03765
69.8	0.16462	0.10785	0.07904	0.06126	0.03775
70	0.16489	0.10808	0.07924	0.06142	0.03786
70.2	0.16516	0.10832	0.07944	0.06159	0.03796
70.4	0.16543	0.10856	0.07964	0.06175	0.03807
70.6	0.1657	0.10879	0.07983	0.06192	0.03817
70.8	0.16597	0.10903	0.08003	0.06208	0.03828
71	0.16624	0.10926	0.08023	0.06224	0.03838
71.2	0.1665	0.1095	0.08043	0.06241	0.03848
71.4	0.16677	0.10973	0.08063	0.06257	0.03859
71.6	0.16703	0.10997	0.08082	0.06274	0.03869
71.8	0.1673	0.1102	0.08102	0.0629	0.0388
72	0.16756	0.11043	0.08122	0.06306	0.0389
72.2	0.16783	0.11067	0.08142	0.06323	0.03901
72.4	0.16809	0.1109	0.08161	0.06339	0.03911
72.6	0.16835	0.11113	0.08181	0.06356	0.03922
72.8	0.16861	0.11136	0.08201	0.06372	0.03932
73	0.16887	0.1116	0.0822	0.06388	0.03943
73.2	0.16913	0.11183	0.0824	0.06405	0.03953
73.4	0.16939	0.11206	0.0826	0.06421	0.03963
73.6	0.16964	0.11229	0.08279	0.06437	0.03974
73.8	0.1699	0.11252	0.08299	0.06454	0.03984
74	0.17016	0.11275	0.08318	0.0647	0.03995
74.2	0.17041	0.11298	0.08338	0.06486	0.04005
74.4	0.17067	0.11321	0.08358	0.06503	0.04016
74.6	0.17092	0.11344	0.08377	0.06519	0.04026
74.8	0.17117	0.11367	0.08397	0.06535	0.04036
75	0.17143	0.1139	0.08416	0.06552	0.04047
75.2	0.17168	0.11412	0.08436	0.06568	0.04057
75.4	0.17193	0.11435	0.08455	0.06584	0.04068
75.6	0.17218	0.11458	0.08475	0.06601	0.04078
75.8	0.17243	0.11481	0.08494	0.06617	0.04089
76	0.17268	0.11503	0.08514	0.06633	0.04099
76.2	0.17293	0.11526	0.08533	0.06649	0.04109
76.4	0.17317	0.11549	0.08552	0.06666	0.0412
76.6	0.17342	0.11571	0.08572	0.06682	0.0413
76.8	0.17367	0.11594	0.08591	0.06698	0.04141
77	0.17391	0.11616	0.08611	0.06714	0.04151
77.2	0.17416	0.11639	0.0863	0.06731	0.04161
77.4	0.1744	0.11661	0.08649	0.06747	0.04172
77.6	0.17464	0.11684	0.08669	0.06763	0.04182
77.8	0.17488	0.11706	0.08688	0.06779	0.04193
78	0.17513	0.11728	0.08707	0.06796	0.04203
78.2	0.17537	0.11751	0.08727	0.06812	0.04213
78.4	0.17561	0.11773	0.08746	0.06828	0.04224
78.6	0.17585	0.11795	0.08765	0.06844	0.04234
78.8	0.17609	0.11817	0.08784	0.0686	0.04245
79	0.17632	0.1184	0.08804	0.06877	0.04255
79.2	0.17656	0.11862	0.08823	0.06893	0.04265
79.4	0.1768	0.11884	0.08842	0.06909	0.04276
79.6	0.17703	0.11906	0.08861	0.06925	0.04286
79.8	0.17727	0.11928	0.0888	0.06941	0.04297
80	0.1775	0.1195	0.089	0.06957	0.04307
80.2	0.17774	0.11972	0.08919	0.06974	0.04317
80.4	0.17797	0.11994	0.08938	0.0699	0.04328
80.6	0.1782	0.12016	0.08957	0.07006	0.04338
80.8	0.17844	0.12038	0.08976	0.07022	0.04348
81	0.17867	0.1206	0.08995	0.07038	0.04359
81.2	0.1789	0.12081	0.09014	0.07054	0.04369
81.4	0.17913	0.12103	0.09033	0.0707	0.0438
81.6	0.17936	0.12125	0.09052	0.07086	0.0439
81.8	0.17958	0.12147	0.09072	0.07103	0.044
82	0.17981	0.12168	0.09091	0.07119	0.04411
82.2	0.18004	0.1219	0.0911	0.07135	0.04421
82.4	0.18027	0.12212	0.09129	0.07151	0.04431
82.6	0.18049	0.12233	0.09148	0.07167	0.04442
82.8	0.18072	0.12255	0.09167	0.07183	0.04452
83	0.18094	0.12277	0.09185	0.07199	0.04462
83.2	0.18117	0.12298	0.09204	0.07215	0.04473
83.4	0.18139	0.1232	0.09223	0.07231	0.04483
83.6	0.18161	0.12341	0.09242	0.07247	0.04493
83.8	0.18183	0.12362	0.09261	0.07263	0.04504
84	0.18206	0.12384	0.0928	0.07279	0.04514
84.2	0.18228	0.12405	0.09299	0.07295	0.04524
84.4	0.1825	0.12427	0.09318	0.07311	0.04535
84.6	0.18272	0.12448	0.09337	0.07327	0.04545
84.8	0.18293	0.12469	0.09356	0.07343	0.04555
85	0.18315	0.1249	0.09374	0.07359	0.04566
85.2	0.18337	0.12512	0.09393	0.07375	0.04576
85.4	0.18359	0.12533	0.09412	0.07391	0.04586
85.6	0.1838	0.12554	0.09431	0.07407	0.04597
85.8	0.18402	0.12575	0.09449	0.07423	0.04607
86	0.18423	0.12596	0.09468	0.07439	0.04617
86.2	0.18445	0.12617	0.09487	0.07455	0.04628
86.4	0.18466	0.12638	0.09506	0.07471	0.04638
86.6	0.18488	0.12659	0.09524	0.07487	0.04648
86.8	0.18509	0.1268	0.09543	0.07503	0.04659
87	0.1853	0.12701	0.09562	0.07519	0.04669
87.2	0.18551	0.12722	0.0958	0.07535	0.04679
87.4	0.18572	0.12743	0.09599	0.07551	0.0469
87.6	0.18593	0.12764	0.09618	0.07567	0.047
87.8	0.18614	0.12784	0.09636	0.07583	0.0471
88	0.18635	0.12805	0.09655	0.07599	0.04721
88.2	0.18656	0.12826	0.09674	0.07615	0.04731
88.4	0.18677	0.12847	0.09692	0.07631	0.04741
88.6	0.18697	0.12867	0.09711	0.07647	0.04751
88.8	0.18718	0.12888	0.09729	0.07663	0.04762
89	0.18739	0.12909	0.09748	0.07678	0.04772
89.2	0.18759	0.12929	0.09766	0.07694	0.04782
89.4	0.18779	0.1295	0.09785	0.0771	0.04793
89.6	0.188	0.1297	0.09804	0.07726	0.04803
89.8	0.1882	0.12991	0.09822	0.07742	0.04813
90	0.18841	0.13011	0.0984	0.07758	0.04823
90.2	0.18861	0.13032	0.09859	0.07774	0.04834
90.4	0.18881	0.13052	0.09877	0.0779	0.04844
90.6	0.18901	0.13073	0.09896	0.07805	0.04854
90.8	0.18921	0.13093	0.09914	0.07821	0.04865
91	0.18941	0.13113	0.09933	0.07837	0.04875
91.2	0.18961	0.13134	0.09951	0.07853	0.04885
91.4	0.18981	0.13154	0.0997	0.07869	0.04895
91.6	0.19001	0.13174	0.09988	0.07885	0.04906
91.8	0.1902	0.13194	0.10006	0.079	0.04916
92	0.1904	0.13214	0.10025	0.07916	0.04926
92.2	0.1906	0.13235	0.10043	0.07932	0.04937
92.4	0.19079	0.13255	0.10061	0.07948	0.04947
92.6	0.19099	0.13275	0.1008	0.07964	0.04957
92.8	0.19118	0.13295	0.10098	0.07979	0.04967
93	0.19138	0.13315	0.10116	0.07995	0.04978
93.2	0.19157	0.13335	0.10134	0.08011	0.04988
93.4	0.19176	0.13355	0.10153	0.08027	0.04998
93.6	0.19196	0.13375	0.10171	0.08042	0.05008
93.8	0.19215	0.13395	0.10189	0.08058	0.05019
94	0.19234	0.13415	0.10207	0.08074	0.05029
94.2	0.19253	0.13435	0.10226	0.0809	0.05039
94.4	0.19272	0.13454	0.10244	0.08105	0.05049
94.6	0.19291	0.13474	0.10262	0.08121	0.0506
94.8	0.1931	0.13494	0.1028	0.08137	0.0507
95	0.19329	0.13514	0.10298	0.08153	0.0508
95.2	0.19348	0.13533	0.10316	0.08168	0.0509
95.4	0.19366	0.13553	0.10334	0.08184	0.051
95.6	0.19385	0.13573	0.10353	0.082	0.05111
95.8	0.19404	0.13592	0.10371	0.08215	0.05121
96	0.19422	0.13612	0.10389	0.08231	0.05131
96.2	0.19441	0.13632	0.10407	0.08247	0.05141
96.4	0.19459	0.13651	0.10425	0.08262	0.05152
96.6	0.19478	0.13671	0.10443	0.08278	0.05162
96.8	0.19496	0.1369	0.10461	0.08294	0.05172
97	0.19514	0.1371	0.10479	0.08309	0.05182
97.2	0.19533	0.13729	0.10497	0.08325	0.05193
97.4	0.19551	0.13748	0.10515	0.08341	0.05203
97.6	0.19569	0.13768	0.10533	0.08356	0.05213
97.8	0.19587	0.13787	0.10551	0.08372	0.05223
98	0.19605	0.13806	0.10569	0.08388	0.05233
98.2	0.19623	0.13826	0.10587	0.08403	0.05244
98.4	0.19641	0.13845	0.10605	0.08419	0.05254
98.6	0.19659	0.13864	0.10623	0.08435	0.05264
98.8	0.19677	0.13883	0.10641	0.0845	0.05274
99	0.19695	0.13903	0.10658	0.08466	0.05284
99.2	0.19712	0.13922	0.10676	0.08481	0.05295
99.4	0.1973	0.13941	0.10694	0.08497	0.05305
99.6	0.19748	0.1396	0.10712	0.08513	0.05315
99.8	0.19765	0.13979	0.1073	0.08528	0.05325
100	0.19783	0.13998	0.10748	0.08544	0.05335
100.2	0.198	0.14017	0.10766	0.08559	0.05346
100.4	0.19818	0.14036	0.10783	0.08575	0.05356
100.6	0.19835	0.14055	0.10801	0.0859	0.05366
100.8	0.19853	0.14074	0.10819	0.08606	0.05376
101	0.1987	0.14093	0.10837	0.08622	0.05386
101.2	0.19887	0.14112	0.10854	0.08637	0.05396
101.4	0.19904	0.14131	0.10872	0.08653	0.05407
101.6	0.19921	0.14149	0.1089	0.08668	0.05417
101.8	0.19938	0.14168	0.10908	0.08684	0.05427
102	0.19955	0.14187	0.10925	0.08699	0.05437
102.2	0.19972	0.14206	0.10943	0.08715	0.05447
102.4	0.19989	0.14224	0.10961	0.0873	0.05458
102.6	0.20006	0.14243	0.10978	0.08746	0.05468
102.8	0.20023	0.14262	0.10996	0.08761	0.05478
103	0.2004	0.1428	0.11013	0.08777	0.05488
103.2	0.20057	0.14299	0.11031	0.08792	0.05498
103.4	0.20073	0.14318	0.11049	0.08808	0.05508
103.6	0.2009	0.14336	0.11066	0.08823	0.05518
103.8	0.20107	0.14355	0.11084	0.08839	0.05529
104	0.20123	0.14373	0.11101	0.08854	0.05539
104.2	0.2014	0.14392	0.11119	0.0887	0.05549
104.4	0.20156	0.1441	0.11137	0.08885	0.05559
104.6	0.20172	0.14428	0.11154	0.089	0.05569
104.8	0.20189	0.14447	0.11172	0.08916	0.05579
105	0.20205	0.14465	0.11189	0.08931	0.0559
105.2	0.20221	0.14484	0.11207	0.08947	0.056
105.4	0.20238	0.14502	0.11224	0.08962	0.0561
105.6	0.20254	0.1452	0.11241	0.08978	0.0562
105.8	0.2027	0.14538	0.11259	0.08993	0.0563
106	0.20286	0.14557	0.11276	0.09008	0.0564
106.2	0.20302	0.14575	0.11294	0.09024	0.0565
106.4	0.20318	0.14593	0.11311	0.09039	0.0566
106.6	0.20334	0.14611	0.11329	0.09055	0.05671
106.8	0.2035	0.14629	0.11346	0.0907	0.05681
107	0.20366	0.14647	0.11363	0.09085	0.05691
107.2	0.20381	0.14665	0.11381	0.09101	0.05701
107.4	0.20397	0.14683	0.11398	0.09116	0.05711
107.6	0.20413	0.14701	0.11415	0.09132	0.05721
107.8	0.20428	0.14719	0.11433	0.09147	0.05731
108	0.20444	0.14737	0.1145	0.09162	0.05741
108.2	0.2046	0.14755	0.11467	0.09178	0.05752
108.4	0.20475	0.14773	0.11485	0.09193	0.05762
108.6	0.20491	0.14791	0.11502	0.09208	0.05772
108.8	0.20506	0.14809	0.11519	0.09224	0.05782
109	0.20521	0.14827	0.11536	0.09239	0.05792
109.2	0.20537	0.14845	0.11554	0.09254	0.05802
109.4	0.20552	0.14862	0.11571	0.0927	0.05812
109.6	0.20567	0.1488	0.11588	0.09285	0.05822
109.8	0.20582	0.14898	0.11605	0.093	0.05832
110	0.20598	0.14916	0.11622	0.09315	0.05843
110.2	0.20613	0.14933	0.1164	0.09331	0.05853
110.4	0.20628	0.14951	0.11657	0.09346	0.05863
110.6	0.20643	0.14968	0.11674	0.09361	0.05873
110.8	0.20658	0.14986	0.11691	0.09377	0.05883
111	0.20673	0.15004	0.11708	0.09392	0.05893
111.2	0.20688	0.15021	0.11725	0.09407	0.05903
111.4	0.20702	0.15039	0.11742	0.09422	0.05913
111.6	0.20717	0.15056	0.11759	0.09438	0.05923
111.8	0.20732	0.15074	0.11777	0.09453	0.05933
112	0.20747	0.15091	0.11794	0.09468	0.05943
112.2	0.20761	0.15109	0.11811	0.09483	0.05954
112.4	0.20776	0.15126	0.11828	0.09499	0.05964
112.6	0.20791	0.15143	0.11845	0.09514	0.05974
112.8	0.20805	0.15161	0.11862	0.09529	0.05984
113	0.2082	0.15178	0.11879	0.09544	0.05994
113.2	0.20834	0.15195	0.11896	0.09559	0.06004
113.4	0.20849	0.15213	0.11913	0.09575	0.06014
113.6	0.20863	0.1523	0.1193	0.0959	0.06024
113.8	0.20877	0.15247	0.11947	0.09605	0.06034
114	0.20892	0.15264	0.11964	0.0962	0.06044
114.2	0.20906	0.15281	0.1198	0.09635	0.06054
114.4	0.2092	0.15299	0.11997	0.09651	0.06064
114.6	0.20934	0.15316	0.12014	0.09666	0.06074
114.8	0.20948	0.15333	0.12031	0.09681	0.06084
115	0.20963	0.1535	0.12048	0.09696	0.06094
115.2	0.20977	0.15367	0.12065	0.09711	0.06104
115.4	0.20991	0.15384	0.12082	0.09726	0.06115
115.6	0.21005	0.15401	0.12099	0.09742	0.06125
115.8	0.21018	0.15418	0.12115	0.09757	0.06135
116	0.21032	0.15435	0.12132	0.09772	0.06145
116.2	0.21046	0.15452	0.12149	0.09787	0.06155
116.4	0.2106	0.15469	0.12166	0.09802	0.06165
116.6	0.21074	0.15485	0.12183	0.09817	0.06175
116.8	0.21088	0.15502	0.12199	0.09832	0.06185
117	0.21101	0.15519	0.12216	0.09847	0.06195
117.2	0.21115	0.15536	0.12233	0.09863	0.06205
117.4	0.21128	0.15553	0.1225	0.09878	0.06215
117.6	0.21142	0.15569	0.12266	0.09893	0.06225
117.8	0.21156	0.15586	0.12283	0.09908	0.06235
118	0.21169	0.15603	0.123	0.09923	0.06245
118.2	0.21183	0.1562	0.12316	0.09938	0.06255
118.4	0.21196	0.15636	0.12333	0.09953	0.06265
118.6	0.21209	0.15653	0.1235	0.09968	0.06275
118.8	0.21223	0.15669	0.12366	0.09983	0.06285
119	0.21236	0.15686	0.12383	0.09998	0.06295
119.2	0.21249	0.15703	0.124	0.10013	0.06305
119.4	0.21262	0.15719	0.12416	0.10028	0.06315
119.6	0.21276	0.15736	0.12433	0.10043	0.06325
119.8	0.21289	0.15752	0.12449	0.10058	0.06335
120	0.21302	0.15769	0.12466	0.10073	0.06345
120.2	0.21315	0.15785	0.12482	0.10088	0.06355
120.4	0.21328	0.15801	0.12499	0.10103	0.06365
120.6	0.21341	0.15818	0.12516	0.10118	0.06375
120.8	0.21354	0.15834	0.12532	0.10133	0.06385
121	0.21367	0.1585	0.12549	0.10148	0.06395
121.2	0.2138	0.15867	0.12565	0.10163	0.06405
121.4	0.21392	0.15883	0.12582	0.10178	0.06415
121.6	0.21405	0.15899	0.12598	0.10193	0.06425
121.8	0.21418	0.15916	0.12614	0.10208	0.06435
122	0.21431	0.15932	0.12631	0.10223	0.06445
122.2	0.21443	0.15948	0.12647	0.10238	0.06455
122.4	0.21456	0.15964	0.12664	0.10253	0.06465
122.6	0.21469	0.1598	0.1268	0.10268	0.06475
122.8	0.21481	0.15996	0.12697	0.10283	0.06485
123	0.21494	0.16013	0.12713	0.10298	0.06495
123.2	0.21506	0.16029	0.12729	0.10313	0.06505
123.4	0.21519	0.16045	0.12746	0.10328	0.06515
123.6	0.21531	0.16061	0.12762	0.10343	0.06525
123.8	0.21544	0.16077	0.12778	0.10358	0.06535
124	0.21556	0.16093	0.12795	0.10373	0.06545
124.2	0.21568	0.16109	0.12811	0.10387	0.06555
124.4	0.21581	0.16125	0.12827	0.10402	0.06565
124.6	0.21593	0.1614	0.12844	0.10417	0.06575
124.8	0.21605	0.16156	0.1286	0.10432	0.06585
125	0.21617	0.16172	0.12876	0.10447	0.06595
125.2	0.21629	0.16188	0.12892	0.10462	0.06605
125.4	0.21642	0.16204	0.12909	0.10477	0.06615
125.6	0.21654	0.1622	0.12925	0.10492	0.06625
125.8	0.21666	0.16236	0.12941	0.10507	0.06635
126	0.21678	0.16251	0.12957	0.10521	0.06644
126.2	0.2169	0.16267	0.12974	0.10536	0.06654
126.4	0.21702	0.16283	0.1299	0.10551	0.06664
126.6	0.21713	0.16298	0.13006	0.10566	0.06674
126.8	0.21725	0.16314	0.13022	0.10581	0.06684
127	0.21737	0.1633	0.13038	0.10596	0.06694
127.2	0.21749	0.16345	0.13054	0.1061	0.06704
127.4	0.21761	0.16361	0.13071	0.10625	0.06714
127.6	0.21772	0.16376	0.13087	0.1064	0.06724
127.8	0.21784	0.16392	0.13103	0.10655	0.06734
128	0.21796	0.16408	0.13119	0.1067	0.06744
128.2	0.21807	0.16423	0.13135	0.10684	0.06754
128.4	0.21819	0.16439	0.13151	0.10699	0.06764
128.6	0.21831	0.16454	0.13167	0.10714	0.06774
128.8	0.21842	0.16469	0.13183	0.10729	0.06784
129	0.21854	0.16485	0.13199	0.10744	0.06794
129.2	0.21865	0.165	0.13215	0.10758	0.06803
129.4	0.21877	0.16516	0.13231	0.10773	0.06813
129.6	0.21888	0.16531	0.13247	0.10788	0.06823
129.8	0.21899	0.16546	0.13263	0.10803	0.06833
130	0.21911	0.16562	0.13279	0.10817	0.06843
130.2	0.21922	0.16577	0.13295	0.10832	0.06853
130.4	0.21933	0.16592	0.13311	0.10847	0.06863
130.6	0.21944	0.16607	0.13327	0.10862	0.06873
130.8	0.21956	0.16623	0.13343	0.10876	0.06883
131	0.21967	0.16638	0.13359	0.10891	0.06893
131.2	0.21978	0.16653	0.13375	0.10906	0.06903
131.4	0.21989	0.16668	0.13391	0.1092	0.06913
131.6	0.22	0.16683	0.13407	0.10935	0.06922
131.8	0.22011	0.16698	0.13422	0.1095	0.06932
132	0.22022	0.16713	0.13438	0.10965	0.06942
132.2	0.22033	0.16728	0.13454	0.10979	0.06952
132.4	0.22044	0.16743	0.1347	0.10994	0.06962
132.6	0.22055	0.16758	0.13486	0.11009	0.06972
132.8	0.22066	0.16773	0.13502	0.11023	0.06982
133	0.22077	0.16788	0.13517	0.11038	0.06992
133.2	0.22087	0.16803	0.13533	0.11053	0.07002
133.4	0.22098	0.16818	0.13549	0.11067	0.07011
133.6	0.22109	0.16833	0.13565	0.11082	0.07021
133.8	0.2212	0.16848	0.1358	0.11097	0.07031
134	0.2213	0.16863	0.13596	0.11111	0.07041
134.2	0.22141	0.16878	0.13612	0.11126	0.07051
134.4	0.22152	0.16893	0.13628	0.11141	0.07061
134.6	0.22162	0.16907	0.13643	0.11155	0.07071
134.8	0.22173	0.16922	0.13659	0.1117	0.07081
135	0.22183	0.16937	0.13675	0.11184	0.0709
135.2	0.22194	0.16952	0.1369	0.11199	0.071
135.4	0.22204	0.16966	0.13706	0.11214	0.0711
135.6	0.22215	0.16981	0.13722	0.11228	0.0712
135.8	0.22225	0.16996	0.13737	0.11243	0.0713
136	0.22235	0.1701	0.13753	0.11257	0.0714
136.2	0.22246	0.17025	0.13769	0.11272	0.0715
136.4	0.22256	0.1704	0.13784	0.11287	0.0716
136.6	0.22266	0.17054	0.138	0.11301	0.07169
136.8	0.22277	0.17069	0.13815	0.11316	0.07179
137	0.22287	0.17083	0.13831	0.1133	0.07189
137.2	0.22297	0.17098	0.13847	0.11345	0.07199
137.4	0.22307	0.17112	0.13862	0.11359	0.07209
137.6	0.22317	0.17127	0.13878	0.11374	0.07219
137.8	0.22328	0.17141	0.13893	0.11388	0.07228
138	0.22338	0.17156	0.13909	0.11403	0.07238
138.2	0.22348	0.1717	0.13924	0.11418	0.07248
138.4	0.22358	0.17184	0.1394	0.11432	0.07258
138.6	0.22368	0.17199	0.13955	0.11447	0.07268
138.8	0.22378	0.17213	0.13971	0.11461	0.07278
139	0.22388	0.17228	0.13986	0.11476	0.07287
139.2	0.22397	0.17242	0.14002	0.1149	0.07297
139.4	0.22407	0.17256	0.14017	0.11505	0.07307
139.6	0.22417	0.1727	0.14032	0.11519	0.07317
139.8	0.22427	0.17285	0.14048	0.11534	0.07327
140	0.22437	0.17299	0.14063	0.11548	0.07337
140.2	0.22447	0.17313	0.14079	0.11563	0.07346
140.4	0.22456	0.17327	0.14094	0.11577	0.07356
140.6	0.22466	0.17341	0.14109	0.11591	0.07366
140.8	0.22476	0.17356	0.14125	0.11606	0.07376
141	0.22485	0.1737	0.1414	0.1162	0.07386
141.2	0.22495	0.17384	0.14155	0.11635	0.07396
141.4	0.22505	0.17398	0.14171	0.11649	0.07405
141.6	0.22514	0.17412	0.14186	0.11664	0.07415
141.8	0.22524	0.17426	0.14201	0.11678	0.07425
142	0.22533	0.1744	0.14217	0.11693	0.07435
142.2	0.22543	0.17454	0.14232	0.11707	0.07445
142.4	0.22552	0.17468	0.14247	0.11721	0.07454
142.6	0.22562	0.17482	0.14263	0.11736	0.07464
142.8	0.22571	0.17496	0.14278	0.1175	0.07474
143	0.2258	0.1751	0.14293	0.11765	0.07484
143.2	0.2259	0.17524	0.14308	0.11779	0.07494
143.4	0.22599	0.17538	0.14323	0.11793	0.07503
143.6	0.22608	0.17551	0.14339	0.11808	0.07513
143.8	0.22618	0.17565	0.14354	0.11822	0.07523
144	0.22627	0.17579	0.14369	0.11837	0.07533
144.2	0.22636	0.17593	0.14384	0.11851	0.07543
144.4	0.22645	0.17607	0.14399	0.11865	0.07552
144.6	0.22654	0.1762	0.14414	0.1188	0.07562
144.8	0.22663	0.17634	0.1443	0.11894	0.07572
145	0.22673	0.17648	0.14445	0.11908	0.07582
145.2	0.22682	0.17662	0.1446	0.11923	0.07591
145.4	0.22691	0.17675	0.14475	0.11937	0.07601
145.6	0.227	0.17689	0.1449	0.11951	0.07611
145.8	0.22709	0.17703	0.14505	0.11966	0.07621
146	0.22718	0.17716	0.1452	0.1198	0.07631
146.2	0.22727	0.1773	0.14535	0.11994	0.0764
146.4	0.22736	0.17743	0.1455	0.12009	0.0765
146.6	0.22744	0.17757	0.14565	0.12023	0.0766
146.8	0.22753	0.1777	0.1458	0.12037	0.0767
147	0.22762	0.17784	0.14595	0.12052	0.07679
147.2	0.22771	0.17797	0.1461	0.12066	0.07689
147.4	0.2278	0.17811	0.14625	0.1208	0.07699
147.6	0.22789	0.17824	0.1464	0.12094	0.07709
147.8	0.22797	0.17838	0.14655	0.12109	0.07718
148	0.22806	0.17851	0.1467	0.12123	0.07728
148.2	0.22815	0.17865	0.14685	0.12137	0.07738
148.4	0.22823	0.17878	0.147	0.12152	0.07748
148.6	0.22832	0.17891	0.14715	0.12166	0.07757
148.8	0.22841	0.17905	0.1473	0.1218	0.07767
149	0.22849	0.17918	0.14745	0.12194	0.07777
149.2	0.22858	0.17931	0.1476	0.12209	0.07787
149.4	0.22866	0.17945	0.14775	0.12223	0.07796
149.6	0.22875	0.17958	0.1479	0.12237	0.07806
149.8	0.22883	0.17971	0.14804	0.12251	0.07816
150	0.22892	0.17984	0.14819	0.12265	0.07826
150.2	0.229	0.17998	0.14834	0.1228	0.07835
150.4	0.22909	0.18011	0.14849	0.12294	0.07845
150.6	0.22917	0.18024	0.14864	0.12308	0.07855
150.8	0.22925	0.18037	0.14879	0.12322	0.07865
151	0.22934	0.1805	0.14893	0.12337	0.07874
151.2	0.22942	0.18063	0.14908	0.12351	0.07884
151.4	0.2295	0.18076	0.14923	0.12365	0.07894
151.6	0.22959	0.1809	0.14938	0.12379	0.07903
151.8	0.22967	0.18103	0.14953	0.12393	0.07913
152	0.22975	0.18116	0.14967	0.12407	0.07923
152.2	0.22983	0.18129	0.14982	0.12422	0.07933
152.4	0.22991	0.18142	0.14997	0.12436	0.07942
152.6	0.23	0.18155	0.15011	0.1245	0.07952
152.8	0.23008	0.18168	0.15026	0.12464	0.07962
153	0.23016	0.1818	0.15041	0.12478	0.07971
153.2	0.23024	0.18193	0.15056	0.12492	0.07981
153.4	0.23032	0.18206	0.1507	0.12506	0.07991
153.6	0.2304	0.18219	0.15085	0.12521	0.08001
153.8	0.23048	0.18232	0.151	0.12535	0.0801
154	0.23056	0.18245	0.15114	0.12549	0.0802
154.2	0.23064	0.18258	0.15129	0.12563	0.0803
154.4	0.23072	0.18271	0.15143	0.12577	0.08039
154.6	0.2308	0.18283	0.15158	0.12591	0.08049
154.8	0.23088	0.18296	0.15173	0.12605	0.08059
155	0.23095	0.18309	0.15187	0.12619	0.08068
155.2	0.23103	0.18322	0.15202	0.12633	0.08078
155.4	0.23111	0.18334	0.15216	0.12647	0.08088
155.6	0.23119	0.18347	0.15231	0.12662	0.08098
155.8	0.23127	0.1836	0.15245	0.12676	0.08107
156	0.23134	0.18372	0.1526	0.1269	0.08117
156.2	0.23142	0.18385	0.15274	0.12704	0.08127
156.4	0.2315	0.18398	0.15289	0.12718	0.08136
156.6	0.23158	0.1841	0.15303	0.12732	0.08146
156.8	0.23165	0.18423	0.15318	0.12746	0.08156
157	0.23173	0.18435	0.15332	0.1276	0.08165
157.2	0.23181	0.18448	0.15347	0.12774	0.08175
157.4	0.23188	0.1846	0.15361	0.12788	0.08185
157.6	0.23196	0.18473	0.15376	0.12802	0.08194
157.8	0.23203	0.18485	0.1539	0.12816	0.08204
158	0.23211	0.18498	0.15405	0.1283	0.08214
158.2	0.23218	0.1851	0.15419	0.12844	0.08223
158.4	0.23226	0.18523	0.15434	0.12858	0.08233
158.6	0.23233	0.18535	0.15448	0.12872	0.08243
158.8	0.23241	0.18548	0.15462	0.12886	0.08252
159	0.23248	0.1856	0.15477	0.129	0.08262
159.2	0.23256	0.18572	0.15491	0.12914	0.08272
159.4	0.23263	0.18585	0.15505	0.12928	0.08281
159.6	0.2327	0.18597	0.1552	0.12942	0.08291
159.8	0.23278	0.18609	0.15534	0.12956	0.08301
160	0.23285	0.18622	0.15548	0.1297	0.0831
160.2	0.23292	0.18634	0.15563	0.12984	0.0832
160.4	0.233	0.18646	0.15577	0.12998	0.08329
160.6	0.23307	0.18659	0.15591	0.13012	0.08339
160.8	0.23314	0.18671	0.15606	0.13026	0.08349
161	0.23321	0.18683	0.1562	0.1304	0.08358
161.2	0.23328	0.18695	0.15634	0.13054	0.08368
161.4	0.23336	0.18707	0.15648	0.13068	0.08378
161.6	0.23343	0.18719	0.15663	0.13081	0.08387
161.8	0.2335	0.18732	0.15677	0.13095	0.08397
162	0.23357	0.18744	0.15691	0.13109	0.08407
162.2	0.23364	0.18756	0.15705	0.13123	0.08416
162.4	0.23371	0.18768	0.15719	0.13137	0.08426
162.6	0.23378	0.1878	0.15734	0.13151	0.08435
162.8	0.23385	0.18792	0.15748	0.13165	0.08445
163	0.23392	0.18804	0.15762	0.13179	0.08455
163.2	0.23392	0.18804	0.15762	0.13179	0.08455
163.4	0.23392	0.18804	0.15762	0.13179	0.08455
163.6	0.23392	0.18804	0.15762	0.13179	0.08455
163.8	0.23392	0.18804	0.15762	0.13179	0.08455
164	0.23392	0.18804	0.15762	0.13179	0.08455
164.2	0.23392	0.18804	0.15762	0.13179	0.08455
164.4	0.23392	0.18804	0.15762	0.13179	0.08455
164.6	0.23392	0.18804	0.15762	0.13179	0.08455
164.8	0.23392	0.18804	0.15762	0.13179	0.08455
165	0.23392	0.18804	0.15762	0.13179	0.08455
165.2	0.23392	0.18804	0.15762	0.13179	0.08455
165.4	0.23392	0.18804	0.15762	0.13179	0.08455
165.6	0.23392	0.18804	0.15762	0.13179	0.08455
165.8	0.23392	0.18804	0.15762	0.13179	0.08455
166	0.23392	0.18804	0.15762	0.13179	0.08455
166.2	0.23392	0.18804	0.15762	0.13179	0.08455
166.4	0.23392	0.18804	0.15762	0.13179	0.08455
166.6	0.23392	0.18804	0.15762	0.13179	0.08455
166.8	0.23392	0.18804	0.15762	0.13179	0.08455
167	0.23392	0.18804	0.15762	0.13179	0.08455
167.2	0.23392	0.18804	0.15762	0.13179	0.08455
167.4	0.23392	0.18804	0.15762	0.13179	0.08455
167.6	0.23392	0.18804	0.15762	0.13179	0.08455
167.8	0.23392	0.18804	0.15762	0.13179	0.08455
168	0.23392	0.18804	0.15762	0.13179	0.08455
168.2	0.23392	0.18804	0.15762	0.13179	0.08454
168.4	0.23392	0.18804	0.15762	0.13179	0.08454
168.6	0.23392	0.18804	0.15762	0.13179	0.08454
168.8	0.23392	0.18804	0.15762	0.13179	0.08454
169	0.23392	0.18804	0.15762	0.13178	0.08454
169.2	0.23392	0.18804	0.15762	0.13178	0.08454
169.4	0.23392	0.18804	0.15762	0.13178	0.08454
169.6	0.23392	0.18804	0.15762	0.13178	0.08454
169.8	0.23392	0.18804	0.15762	0.13178	0.08454
170	0.23392	0.18804	0.15762	0.13178	0.08454
170.2	0.23392	0.18804	0.15761	0.13178	0.08454
170.4	0.23392	0.18804	0.15761	0.13178	0.08454
170.6	0.23391	0.18804	0.15761	0.13178	0.08454
170.8	0.23391	0.18803	0.15761	0.13178	0.08454
171	0.23391	0.18803	0.15761	0.13178	0.08454
171.2	0.23391	0.18803	0.15761	0.13178	0.08454
171.4	0.23391	0.18803	0.15761	0.13178	0.08454
171.6	0.23391	0.18803	0.15761	0.13178	0.08454
171.8	0.23391	0.18803	0.15761	0.13178	0.08454
172	0.23391	0.18803	0.15761	0.13178	0.08454
172.2	0.23391	0.18803	0.15761	0.13178	0.08454
172.4	0.23391	0.18803	0.15761	0.13178	0.08454
172.6	0.23391	0.18803	0.15761	0.13178	0.08454
172.8	0.23391	0.18803	0.15761	0.13178	0.08454
173	0.23391	0.18803	0.15761	0.13178	0.08454
173.2	0.23391	0.18803	0.15761	0.13178	0.08454
173.4	0.23391	0.18803	0.15761	0.13178	0.08454
173.6	0.23391	0.18803	0.15761	0.13178	0.08454
173.8	0.23391	0.18803	0.15761	0.13178	0.08454
174	0.23391	0.18803	0.15761	0.13178	0.08454
174.2	0.23391	0.18803	0.15761	0.13178	0.08454
174.4	0.23391	0.18803	0.15761	0.13178	0.08454
174.6	0.23391	0.18803	0.15761	0.13178	0.08454
174.8	0.23391	0.18803	0.15761	0.13178	0.08454
175	0.23391	0.18803	0.15761	0.13178	0.08454
175.2	0.23391	0.18803	0.15761	0.13178	0.08454
175.4	0.23391	0.18803	0.15761	0.13178	0.08454
175.6	0.23391	0.18803	0.15761	0.13178	0.08454
175.8	0.23391	0.18803	0.15761	0.13178	0.08454
176	0.23391	0.18803	0.15761	0.13178	0.08454
176.2	0.23391	0.18803	0.15761	0.13178	0.08454
176.4	0.23391	0.18803	0.15761	0.13178	0.08454
176.6	0.23391	0.18803	0.15761	0.13178	0.08454
176.8	0.23391	0.18803	0.15761	0.13178	0.08454
177	0.23391	0.18803	0.15761	0.13178	0.08454
177.2	0.23391	0.18803	0.15761	0.13178	0.08454
177.4	0.23391	0.18803	0.15761	0.13178	0.08454
177.6	0.23391	0.18803	0.15761	0.13178	0.08454
177.8	0.23391	0.18803	0.15761	0.13178	0.08454
178	0.23391	0.18803	0.15761	0.13178	0.08454
178.2	0.23391	0.18803	0.15761	0.13178	0.08454
178.4	0.23391	0.18803	0.15761	0.13178	0.08454
178.6	0.23391	0.18803	0.15761	0.13178	0.08454
178.8	0.23391	0.18803	0.15761	0.13178	0.08454
179	0.23391	0.18803	0.15761	0.13178	0.08454
179.2	0.23391	0.18803	0.15761	0.13178	0.08454
179.4	0.23391	0.18803	0.15761	0.13178	0.08454
179.6	0.23391	0.18803	0.15761	0.13178	0.08454
179.8	0.23391	0.18803	0.15761	0.13178	0.08454
180	0.23391	0.18803	0.15761	0.13178	0.08454
180.2	0.23391	0.18803	0.15761	0.13178	0.08454
180.4	0.23391	0.18803	0.15761	0.13178	0.08454
180.6	0.23391	0.18803	0.15761	0.13178	0.08454
180.8	0.23391	0.18803	0.15761	0.13178	0.08454
181	0.23391	0.18803	0.15761	0.13178	0.08454
181.2	0.23391	0.18803	0.15761	0.13178	0.08454
181.4	0.23391	0.18803	0.15761	0.13178	0.08454
181.6	0.2339	0.18803	0.15761	0.13178	0.08454
181.8	0.2339	0.18803	0.15761	0.13178	0.08454
182	0.2339	0.18803	0.15761	0.13178	0.08454
182.2	0.2339	0.18803	0.15761	0.13178	0.08454
182.4	0.2339	0.18803	0.15761	0.13178	0.08454
182.6	0.2339	0.18803	0.15761	0.13178	0.08454
182.8	0.2339	0.18803	0.15761	0.13178	0.08454
183	0.2339	0.18803	0.15761	0.13178	0.08454
183.2	0.2339	0.18803	0.15761	0.13178	0.08454
183.4	0.2339	0.18803	0.15761	0.13178	0.08454
183.6	0.2339	0.18803	0.15761	0.13178	0.08454
183.8	0.2339	0.18803	0.15761	0.13178	0.08454
184	0.2339	0.18803	0.15761	0.13178	0.08454
184.2	0.2339	0.18803	0.15761	0.13178	0.08454
184.4	0.2339	0.18803	0.15761	0.13178	0.08454
184.6	0.2339	0.18802	0.15761	0.13178	0.08454
184.8	0.2339	0.18802	0.15761	0.13178	0.08454
185	0.2339	0.18802	0.15761	0.13178	0.08454
185.2	0.2339	0.18802	0.15761	0.13178	0.08454
185.4	0.2339	0.18802	0.15761	0.13178	0.08454
185.6	0.2339	0.18802	0.15761	0.13178	0.08454
185.8	0.2339	0.18802	0.15761	0.13178	0.08454
186	0.2339	0.18802	0.15761	0.13178	0.08454
186.2	0.2339	0.18802	0.15761	0.13178	0.08454
186.4	0.2339	0.18802	0.15761	0.13178	0.08454
186.6	0.2339	0.18802	0.1576	0.13178	0.08454
186.8	0.2339	0.18802	0.1576	0.13178	0.08454
187	0.2339	0.18802	0.1576	0.13178	0.08454
187.2	0.2339	0.18802	0.1576	0.13178	0.08454
187.4	0.2339	0.18802	0.1576	0.13178	0.08454
187.6	0.2339	0.18802	0.1576	0.13178	0.08454
187.8	0.2339	0.18802	0.1576	0.13178	0.08454
188	0.2339	0.18802	0.1576	0.13178	0.08454
188.2	0.2339	0.18802	0.1576	0.13178	0.08454
188.4	0.2339	0.18802	0.1576	0.13178	0.08454
188.6	0.2339	0.18802	0.1576	0.13177	0.08454
188.8	0.2339	0.18802	0.1576	0.13177	0.08454
189	0.2339	0.18802	0.1576	0.13177	0.08454
189.2	0.2339	0.18802	0.1576	0.13177	0.08454
189.4	0.2339	0.18802	0.1576	0.13177	0.08454
189.6	0.2339	0.18802	0.1576	0.13177	0.08454
189.8	0.2339	0.18802	0.1576	0.13177	0.08454
190	0.2339	0.18802	0.1576	0.13177	0.08454
190.2	0.2339	0.18802	0.1576	0.13177	0.08454
190.4	0.2339	0.18802	0.1576	0.13177	0.08454
190.6	0.2339	0.18802	0.1576	0.13177	0.08454
190.8	0.2339	0.18802	0.1576	0.13177	0.08454
191	0.2339	0.18802	0.1576	0.13177	0.08454
191.2	0.2339	0.18802	0.1576	0.13177	0.08454
191.4	0.2339	0.18802	0.1576	0.13177	0.08454
191.6	0.2339	0.18802	0.1576	0.13177	0.08454
191.8	0.2339	0.18802	0.1576	0.13177	0.08454
192	0.2339	0.18802	0.1576	0.13177	0.08454
192.2	0.2339	0.18802	0.1576	0.13177	0.08454
192.4	0.2339	0.18802	0.1576	0.13177	0.08454
192.6	0.2339	0.18802	0.1576	0.13177	0.08454
192.8	0.23389	0.18802	0.1576	0.13177	0.08454
193	0.23389	0.18802	0.1576	0.13177	0.08454
193.2	0.23389	0.18802	0.1576	0.13177	0.08454
193.4	0.23389	0.18802	0.1576	0.13177	0.08454
193.6	0.23389	0.18802	0.1576	0.13177	0.08454
193.8	0.23389	0.18802	0.1576	0.13177	0.08454
194	0.23389	0.18802	0.1576	0.13177	0.08454
194.2	0.23389	0.18802	0.1576	0.13177	0.08454
194.4	0.23389	0.18802	0.1576	0.13177	0.08454
194.6	0.23389	0.18802	0.1576	0.13177	0.08454
194.8	0.23389	0.18802	0.1576	0.13177	0.08454
195	0.23389	0.18802	0.1576	0.13177	0.08454
195.2	0.23389	0.18802	0.1576	0.13177	0.08454
195.4	0.23389	0.18802	0.1576	0.13177	0.08454
195.6	0.23389	0.18802	0.1576	0.13177	0.08454
195.8	0.23389	0.18802	0.1576	0.13177	0.08454
196	0.23389	0.18802	0.1576	0.13177	0.08454
196.2	0.23389	0.18802	0.1576	0.13177	0.08454
196.4	0.23389	0.18802	0.1576	0.13177	0.08454
196.6	0.23389	0.18802	0.1576	0.13177	0.08454
196.8	0.23389	0.18802	0.1576	0.13177	0.08454
197	0.23389	0.18802	0.1576	0.13177	0.08454
197.2	0.23389	0.18802	0.1576	0.13177	0.08454
197.4	0.23389	0.18802	0.1576	0.13177	0.08454
197.6	0.23389	0.18802	0.1576	0.13177	0.08454
197.8	0.23389	0.18802	0.1576	0.13177	0.08454
198	0.23389	0.18802	0.1576	0.13177	0.08454
198.2	0.23389	0.18801	0.1576	0.13177	0.08454
198.4	0.23389	0.18801	0.1576	0.13177	0.08454
198.6	0.23389	0.18801	0.1576	0.13177	0.08454
198.8	0.23389	0.18801	0.1576	0.13177	0.08453
199	0.23389	0.18801	0.1576	0.13177	0.08453
199.2	0.23389	0.18801	0.1576	0.13177	0.08453
199.4	0.23389	0.18801	0.1576	0.13177	0.08453
199.6	0.23389	0.18801	0.1576	0.13177	0.08453
199.8	0.23389	0.18801	0.1576	0.13177	0.08453
200	0.23389	0.18801	0.1576	0.13177	0.08453
200.2	0.23389	0.18801	0.1576	0.13177	0.08453
200.4	0.23389	0.18801	0.1576	0.13177	0.08453
200.6	0.23389	0.18801	0.1576	0.13177	0.08453
200.8	0.23389	0.18801	0.1576	0.13177	0.08453
201	0.23389	0.18801	0.1576	0.13177	0.08453
201.2	0.23389	0.18801	0.1576	0.13177	0.08453
201.4	0.23389	0.18801	0.1576	0.13177	0.08453
201.6	0.23389	0.18801	0.1576	0.13177	0.08453
201.8	0.23389	0.18801	0.1576	0.13177	0.08453
202	0.23389	0.18801	0.1576	0.13177	0.08453
202.2	0.23389	0.18801	0.1576	0.13177	0.08453
202.4	0.23389	0.18801	0.1576	0.13177	0.08453
202.6	0.23389	0.18801	0.1576	0.13177	0.08453
202.8	0.23389	0.18801	0.1576	0.13177	0.08453
203	0.23389	0.18801	0.15759	0.13177	0.08453
203.2	0.23389	0.18801	0.15759	0.13177	0.08453
203.4	0.23389	0.18801	0.15759	0.13177	0.08453
203.6	0.23389	0.18801	0.15759	0.13177	0.08453
203.8	0.23388	0.18801	0.15759	0.13177	0.08453
204	0.23388	0.18801	0.15759	0.13177	0.08453
204.2	0.23388	0.18801	0.15759	0.13177	0.08453
204.4	0.23388	0.18801	0.15759	0.13177	0.08453
204.6	0.23388	0.18801	0.15759	0.13177	0.08453
204.8	0.23388	0.18801	0.15759	0.13177	0.08453
205	0.23388	0.18801	0.15759	0.13177	0.08453
205.2	0.23388	0.18801	0.15759	0.13177	0.08453
205.4	0.23388	0.18801	0.15759	0.13177	0.08453
205.6	0.23388	0.18801	0.15759	0.13177	0.08453
205.8	0.23388	0.18801	0.15759	0.13177	0.08453
206	0.23388	0.18801	0.15759	0.13177	0.08453
206.2	0.23388	0.18801	0.15759	0.13177	0.08453
206.4	0.23388	0.18801	0.15759	0.13177	0.08453
206.6	0.23388	0.18801	0.15759	0.13177	0.08453
206.8	0.23388	0.18801	0.15759	0.13177	0.08453
207	0.23388	0.18801	0.15759	0.13177	0.08453
207.2	0.23388	0.18801	0.15759	0.13177	0.08453
207.4	0.23388	0.18801	0.15759	0.13177	0.08453
207.6	0.23388	0.18801	0.15759	0.13177	0.08453
207.8	0.23388	0.18801	0.15759	0.13177	0.08453
208	0.23388	0.18801	0.15759	0.13177	0.08453
208.2	0.23388	0.18801	0.15759	0.13176	0.08453
208.4	0.23388	0.18801	0.15759	0.13176	0.08453
208.6	0.23388	0.18801	0.15759	0.13176	0.08453
208.8	0.23388	0.18801	0.15759	0.13176	0.08453
209	0.23388	0.18801	0.15759	0.13176	0.08453
209.2	0.23388	0.18801	0.15759	0.13176	0.08453
209.4	0.23388	0.18801	0.15759	0.13176	0.08453
209.6	0.23388	0.18801	0.15759	0.13176	0.08453
209.8	0.23388	0.18801	0.15759	0.13176	0.08453
210	0.23388	0.18801	0.15759	0.13176	0.08453
210.2	0.23388	0.18801	0.15759	0.13176	0.08453
210.4	0.23388	0.18801	0.15759	0.13176	0.08453
210.6	0.23388	0.18801	0.15759	0.13176	0.08453
210.8	0.23388	0.18801	0.15759	0.13176	0.08453
211	0.23388	0.18801	0.15759	0.13176	0.08453
211.2	0.23388	0.18801	0.15759	0.13176	0.08453
211.4	0.23388	0.18801	0.15759	0.13176	0.08453
211.6	0.23388	0.18801	0.15759	0.13176	0.08453
211.8	0.23388	0.18801	0.15759	0.13176	0.08453
212	0.23388	0.188	0.15759	0.13176	0.08453
212.2	0.23388	0.188	0.15759	0.13176	0.08453
212.4	0.23388	0.188	0.15759	0.13176	0.08453
212.6	0.23388	0.188	0.15759	0.13176	0.08453
212.8	0.23388	0.188	0.15759	0.13176	0.08453
213	0.23388	0.188	0.15759	0.13176	0.08453
213.2	0.23388	0.188	0.15759	0.13176	0.08453
213.4	0.23388	0.188	0.15759	0.13176	0.08453
213.6	0.23388	0.188	0.15759	0.13176	0.08453
213.8	0.23388	0.188	0.15759	0.13176	0.08453
214	0.23388	0.188	0.15759	0.13176	0.08453
214.2	0.23388	0.188	0.15759	0.13176	0.08453
214.4	0.23388	0.188	0.15759	0.13176	0.08453
214.6	0.23388	0.188	0.15759	0.13176	0.08453
214.8	0.23387	0.188	0.15759	0.13176	0.08453
215	0.23387	0.188	0.15759	0.13176	0.08453
215.2	0.23387	0.188	0.15759	0.13176	0.08453
215.4	0.23387	0.188	0.15759	0.13176	0.08453
215.6	0.23387	0.188	0.15759	0.13176	0.08453
215.8	0.23387	0.188	0.15759	0.13176	0.08453
216	0.23387	0.188	0.15759	0.13176	0.08453
216.2	0.23387	0.188	0.15759	0.13176	0.08453
216.4	0.23387	0.188	0.15759	0.13176	0.08453
216.6	0.23387	0.188	0.15759	0.13176	0.08453
216.8	0.23387	0.188	0.15759	0.13176	0.08453
217	0.23387	0.188	0.15759	0.13176	0.08453
217.2	0.23387	0.188	0.15759	0.13176	0.08453
217.4	0.23387	0.188	0.15759	0.13176	0.08453
217.6	0.23387	0.188	0.15759	0.13176	0.08453
217.8	0.23387	0.188	0.15759	0.13176	0.08453
218	0.23387	0.188	0.15759	0.13176	0.08453
218.2	0.23387	0.188	0.15759	0.13176	0.08453
218.4	0.23387	0.188	0.15759	0.13176	0.08453
218.6	0.23387	0.188	0.15759	0.13176	0.08453
218.8	0.23387	0.188	0.15759	0.13176	0.08453
219	0.23387	0.188	0.15759	0.13176	0.08453
219.2	0.23387	0.188	0.15759	0.13176	0.08453
219.4	0.23387	0.188	0.15759	0.13176	0.08453
219.6	0.23387	0.188	0.15758	0.13176	0.08453
219.8	0.23387	0.188	0.15758	0.13176	0.08453
220	0.23387	0.188	0.15758	0.13176	0.08453
220.2	0.23387	0.188	0.15758	0.13176	0.08453
220.4	0.23387	0.188	0.15758	0.13176	0.08453
220.6	0.23387	0.188	0.15758	0.13176	0.08453
220.8	0.23387	0.188	0.15758	0.13176	0.08453
221	0.23387	0.188	0.15758	0.13176	0.08453
221.2	0.23387	0.188	0.15758	0.13176	0.08453
221.4	0.23387	0.188	0.15758	0.13176	0.08453
221.6	0.23387	0.188	0.15758	0.13176	0.08453
221.8	0.23387	0.188	0.15758	0.13176	0.08453
222	0.23387	0.188	0.15758	0.13176	0.08453
222.2	0.23387	0.188	0.15758	0.13176	0.08453
222.4	0.23387	0.188	0.15758	0.13176	0.08453
222.6	0.23387	0.188	0.15758	0.13176	0.08453
222.8	0.23387	0.188	0.15758	0.13176	0.08453
223	0.23387	0.188	0.15758	0.13176	0.08453
223.2	0.23387	0.188	0.15758	0.13176	0.08453
223.4	0.23387	0.188	0.15758	0.13176	0.08453
223.6	0.23387	0.188	0.15758	0.13176	0.08453
223.8	0.23387	0.188	0.15758	0.13176	0.08453
224	0.23387	0.188	0.15758	0.13176	0.08453
224.2	0.23387	0.188	0.15758	0.13176	0.08453
224.4	0.23387	0.188	0.15758	0.13176	0.08453
224.6	0.23387	0.188	0.15758	0.13176	0.08453
224.8	0.23387	0.188	0.15758	0.13176	0.08453
225	0.23387	0.188	0.15758	0.13176	0.08453
225.2	0.23387	0.188	0.15758	0.13176	0.08453
225.4	0.23387	0.188	0.15758	0.13176	0.08453
225.6	0.23387	0.188	0.15758	0.13176	0.08453
225.8	0.23387	0.18799	0.15758	0.13176	0.08453
226	0.23386	0.18799	0.15758	0.13176	0.08453
226.2	0.23386	0.18799	0.15758	0.13176	0.08453
226.4	0.23386	0.18799	0.15758	0.13176	0.08453
226.6	0.23386	0.18799	0.15758	0.13176	0.08453
226.8	0.23386	0.18799	0.15758	0.13176	0.08453
227	0.23386	0.18799	0.15758	0.13176	0.08453
227.2	0.23386	0.18799	0.15758	0.13176	0.08453
227.4	0.23386	0.18799	0.15758	0.13176	0.08453
227.6	0.23386	0.18799	0.15758	0.13176	0.08453
227.8	0.23386	0.18799	0.15758	0.13175	0.08453
228	0.23386	0.18799	0.15758	0.13175	0.08453
228.2	0.23386	0.18799	0.15758	0.13175	0.08453
228.4	0.23386	0.18799	0.15758	0.13175	0.08453
228.6	0.23386	0.18799	0.15758	0.13175	0.08453
228.8	0.23386	0.18799	0.15758	0.13175	0.08453
229	0.23386	0.18799	0.15758	0.13175	0.08453
229.2	0.23386	0.18799	0.15758	0.13175	0.08453
229.4	0.23386	0.18799	0.15758	0.13175	0.08452
229.6	0.23386	0.18799	0.15758	0.13175	0.08452
229.8	0.23386	0.18799	0.15758	0.13175	0.08452
230	0.23386	0.18799	0.15758	0.13175	0.08452
230.2	0.23386	0.18799	0.15758	0.13175	0.08452
230.4	0.23386	0.18799	0.15758	0.13175	0.08452
230.6	0.23386	0.18799	0.15758	0.13175	0.08452
230.8	0.23386	0.18799	0.15758	0.13175	0.08452
231	0.23386	0.18799	0.15758	0.13175	0.08452
231.2	0.23386	0.18799	0.15758	0.13175	0.08452
231.4	0.23386	0.18799	0.15758	0.13175	0.08452
231.6	0.23386	0.18799	0.15758	0.13175	0.08452
231.8	0.23386	0.18799	0.15758	0.13175	0.08452
232	0.23386	0.18799	0.15758	0.13175	0.08452
232.2	0.23386	0.18799	0.15758	0.13175	0.08452
232.4	0.23386	0.18799	0.15758	0.13175	0.08452
232.6	0.23386	0.18799	0.15758	0.13175	0.08452
232.8	0.23386	0.18799	0.15758	0.13175	0.08452
233	0.23386	0.18799	0.15758	0.13175	0.08452
233.2	0.23386	0.18799	0.15758	0.13175	0.08452
233.4	0.23386	0.18799	0.15758	0.13175	0.08452
233.6	0.23386	0.18799	0.15758	0.13175	0.08452
233.8	0.23386	0.18799	0.15758	0.13175	0.08452
234	0.23386	0.18799	0.15758	0.13175	0.08452
234.2	0.23386	0.18799	0.15758	0.13175	0.08452
234.4	0.23386	0.18799	0.15758	0.13175	0.08452
234.6	0.23386	0.18799	0.15758	0.13175	0.08452
234.8	0.23386	0.18799	0.15758	0.13175	0.08452
235	0.23386	0.18799	0.15758	0.13175	0.08452
235.2	0.23386	0.18799	0.15758	0.13175	0.08452
235.4	0.23386	0.18799	0.15758	0.13175	0.08452
235.6	0.23386	0.18799	0.15758	0.13175	0.08452
235.8	0.23386	0.18799	0.15758	0.13175	0.08452
236	0.23386	0.18799	0.15757	0.13175	0.08452
236.2	0.23386	0.18799	0.15757	0.13175	0.08452
236.4	0.23386	0.18799	0.15757	0.13175	0.08452
236.6	0.23386	0.18799	0.15757	0.13175	0.08452
236.8	0.23386	0.18799	0.15757	0.13175	0.08452
237	0.23385	0.18799	0.15757	0.13175	0.08452
237.2	0.23385	0.18799	0.15757	0.13175	0.08452
237.4	0.23385	0.18799	0.15757	0.13175	0.08452
237.6	0.23385	0.18799	0.15757	0.13175	0.08452
237.8	0.23385	0.18799	0.15757	0.13175	0.08452
238	0.23385	0.18799	0.15757	0.13175	0.08452
238.2	0.23385	0.18799	0.15757	0.13175	0.08452
238.4	0.23385	0.18799	0.15757	0.13175	0.08452
238.6	0.23385	0.18799	0.15757	0.13175	0.08452
238.8	0.23385	0.18799	0.15757	0.13175	0.08452
239	0.23385	0.18799	0.15757	0.13175	0.08452
239.2	0.23385	0.18799	0.15757	0.13175	0.08452
239.4	0.23385	0.18799	0.15757	0.13175	0.08452
239.6	0.23385	0.18798	0.15757	0.13175	0.08452
239.8	0.23385	0.18798	0.15757	0.13175	0.08452
240	0.23385	0.18798	0.15757	0.13175	0.08452
240.2	0.23385	0.18798	0.15757	0.13175	0.08452
240.4	0.23385	0.18798	0.15757	0.13175	0.08452
240.6	0.23385	0.18798	0.15757	0.13175	0.08452
240.8	0.23385	0.18798	0.15757	0.13175	0.08452
241	0.23385	0.18798	0.15757	0.13175	0.08452
241.2	0.23385	0.18798	0.15757	0.13175	0.08452
241.4	0.23385	0.18798	0.15757	0.13175	0.08452
241.6	0.23385	0.18798	0.15757	0.13175	0.08452
241.8	0.23385	0.18798	0.15757	0.13175	0.08452
242	0.23385	0.18798	0.15757	0.13175	0.08452
242.2	0.23385	0.18798	0.15757	0.13175	0.08452
242.4	0.23385	0.18798	0.15757	0.13175	0.08452
242.6	0.23385	0.18798	0.15757	0.13175	0.08452
242.8	0.23385	0.18798	0.15757	0.13175	0.08452
243	0.23385	0.18798	0.15757	0.13175	0.08452
243.2	0.23385	0.18798	0.15757	0.13175	0.08452
243.4	0.23385	0.18798	0.15757	0.13175	0.08452
243.6	0.23385	0.18798	0.15757	0.13175	0.08452
243.8	0.23385	0.18798	0.15757	0.13175	0.08452
244	0.23385	0.18798	0.15757	0.13175	0.08452
244.2	0.23385	0.18798	0.15757	0.13175	0.08452
244.4	0.23385	0.18798	0.15757	0.13175	0.08452
244.6	0.23385	0.18798	0.15757	0.13175	0.08452
244.8	0.23385	0.18798	0.15757	0.13175	0.08452
245	0.23385	0.18798	0.15757	0.13175	0.08452
245.2	0.23385	0.18798	0.15757	0.13175	0.08452
245.4	0.23385	0.18798	0.15757	0.13175	0.08452
245.6	0.23385	0.18798	0.15757	0.13175	0.08452
245.8	0.23385	0.18798	0.15757	0.13175	0.08452
246	0.23385	0.18798	0.15757	0.13175	0.08452
246.2	0.23385	0.18798	0.15757	0.13175	0.08452
246.4	0.23385	0.18798	0.15757	0.13175	0.08452
246.6	0.23385	0.18798	0.15757	0.13175	0.08452
246.8	0.23385	0.18798	0.15757	0.13175	0.08452
247	0.23385	0.18798	0.15757	0.13175	0.08452
247.2	0.23385	0.18798	0.15757	0.13175	0.08452
247.4	0.23385	0.18798	0.15757	0.13175	0.08452
247.6	0.23385	0.18798	0.15757	0.13174	0.08452
247.8	0.23385	0.18798	0.15757	0.13174	0.08452
248	0.23384	0.18798	0.15757	0.13174	0.08452
248.2	0.23384	0.18798	0.15757	0.13174	0.08452
248.4	0.23384	0.18798	0.15757	0.13174	0.08452
248.6	0.23384	0.18798	0.15757	0.13174	0.08452
248.8	0.23384	0.18798	0.15757	0.13174	0.08452
249	0.23384	0.18798	0.15757	0.13174	0.08452
249.2	0.23384	0.18798	0.15757	0.13174	0.08452
249.4	0.23384	0.18798	0.15757	0.13174	0.08452
249.6	0.23384	0.18798	0.15757	0.13174	0.08452
249.8	0.23384	0.18798	0.15757	0.13174	0.08452
250	0.23384	0.18798	0.15757	0.13174	0.08452
250.2	0.23384	0.18798	0.15757	0.13174	0.08452
250.4	0.23384	0.18798	0.15757	0.13174	0.08452
250.6	0.23384	0.18798	0.15757	0.13174	0.08452
250.8	0.23384	0.18798	0.15757	0.13174	0.08452
251	0.23384	0.18798	0.15757	0.13174	0.08452
251.2	0.23384	0.18798	0.15757	0.13174	0.08452
251.4	0.23384	0.18798	0.15757	0.13174	0.08452
251.6	0.23384	0.18798	0.15757	0.13174	0.08452
251.8	0.23384	0.18798	0.15757	0.13174	0.08452
252	0.23384	0.18798	0.15757	0.13174	0.08452
252.2	0.23384	0.18798	0.15757	0.13174	0.08452
252.4	0.23384	0.18798	0.15756	0.13174	0.08452
252.6	0.23384	0.18798	0.15756	0.13174	0.08452
252.8	0.23384	0.18798	0.15756	0.13174	0.08452
253	0.23384	0.18798	0.15756	0.13174	0.08452
253.2	0.23384	0.18797	0.15756	0.13174	0.08452
253.4	0.23384	0.18797	0.15756	0.13174	0.08452
253.6	0.23384	0.18797	0.15756	0.13174	0.08452
253.8	0.23384	0.18797	0.15756	0.13174	0.08452
254	0.23384	0.18797	0.15756	0.13174	0.08452
254.2	0.23384	0.18797	0.15756	0.13174	0.08452
254.4	0.23384	0.18797	0.15756	0.13174	0.08452
254.6	0.23384	0.18797	0.15756	0.13174	0.08452
254.8	0.23384	0.18797	0.15756	0.13174	0.08452
255	0.23384	0.18797	0.15756	0.13174	0.08452
255.2	0.23384	0.18797	0.15756	0.13174	0.08452
255.4	0.23384	0.18797	0.15756	0.13174	0.08452
255.6	0.23384	0.18797	0.15756	0.13174	0.08452
255.8	0.23384	0.18797	0.15756	0.13174	0.08452
256	0.23384	0.18797	0.15756	0.13174	0.08452
256.2	0.23384	0.18797	0.15756	0.13174	0.08452
256.4	0.23384	0.18797	0.15756	0.13174	0.08452
256.6	0.23384	0.18797	0.15756	0.13174	0.08452
256.8	0.23384	0.18797	0.15756	0.13174	0.08452
257	0.23384	0.18797	0.15756	0.13174	0.08452
257.2	0.23384	0.18797	0.15756	0.13174	0.08452
257.4	0.23384	0.18797	0.15756	0.13174	0.08452
257.6	0.23384	0.18797	0.15756	0.13174	0.08452
257.8	0.23384	0.18797	0.15756	0.13174	0.08452
258	0.23384	0.18797	0.15756	0.13174	0.08452
258.2	0.23384	0.18797	0.15756	0.13174	0.08452
258.4	0.23384	0.18797	0.15756	0.13174	0.08452
258.6	0.23384	0.18797	0.15756	0.13174	0.08452
258.8	0.23384	0.18797	0.15756	0.13174	0.08452
259	0.23383	0.18797	0.15756	0.13174	0.08452
259.2	0.23383	0.18797	0.15756	0.13174	0.08452
259.4	0.23383	0.18797	0.15756	0.13174	0.08452
259.6	0.23383	0.18797	0.15756	0.13174	0.08452
259.8	0.23383	0.18797	0.15756	0.13174	0.08452
260	0.23383	0.18797	0.15756	0.13174	0.08451
260.2	0.23383	0.18797	0.15756	0.13174	0.08451
260.4	0.23383	0.18797	0.15756	0.13174	0.08451
260.6	0.23383	0.18797	0.15756	0.13174	0.08451
260.8	0.23383	0.18797	0.15756	0.13174	0.08451
261	0.23383	0.18797	0.15756	0.13174	0.08451
261.2	0.23383	0.18797	0.15756	0.13174	0.08451
261.4	0.23383	0.18797	0.15756	0.13174	0.08451
261.6	0.23383	0.18797	0.15756	0.13174	0.08451
261.8	0.23383	0.18797	0.15756	0.13174	0.08451
262	0.23383	0.18797	0.15756	0.13174	0.08451
262.2	0.23383	0.18797	0.15756	0.13174	0.08451
262.4	0.23383	0.18797	0.15756	0.13174	0.08451
262.6	0.23383	0.18797	0.15756	0.13174	0.08451
262.8	0.23383	0.18797	0.15756	0.13174	0.08451
263	0.23383	0.18797	0.15756	0.13174	0.08451
263.2	0.23383	0.18797	0.15756	0.13174	0.08451
263.4	0.23383	0.18797	0.15756	0.13174	0.08451
263.6	0.23383	0.18797	0.15756	0.13174	0.08451
263.8	0.23383	0.18797	0.15756	0.13174	0.08451
264	0.23383	0.18797	0.15756	0.13174	0.08451
264.2	0.23383	0.18797	0.15756	0.13174	0.08451
264.4	0.23383	0.18797	0.15756	0.13174	0.08451
264.6	0.23383	0.18797	0.15756	0.13174	0.08451
264.8	0.23383	0.18797	0.15756	0.13174	0.08451
265	0.23383	0.18797	0.15756	0.13174	0.08451
265.2	0.23383	0.18797	0.15756	0.13174	0.08451
265.4	0.23383	0.18797	0.15756	0.13174	0.08451
265.6	0.23383	0.18797	0.15756	0.13174	0.08451
265.8	0.23383	0.18797	0.15756	0.13174	0.08451
266	0.23383	0.18797	0.15756	0.13174	0.08451
266.2	0.23383	0.18797	0.15756	0.13174	0.08451
266.4	0.23383	0.18797	0.15756	0.13174	0.08451
266.6	0.23383	0.18797	0.15756	0.13174	0.08451
266.8	0.23383	0.18797	0.15756	0.13174	0.08451
267	0.23383	0.18796	0.15756	0.13174	0.08451
267.2	0.23383	0.18796	0.15756	0.13173	0.08451
267.4	0.23383	0.18796	0.15756	0.13173	0.08451
267.6	0.23383	0.18796	0.15756	0.13173	0.08451
267.8	0.23383	0.18796	0.15756	0.13173	0.08451
268	0.23383	0.18796	0.15756	0.13173	0.08451
268.2	0.23383	0.18796	0.15756	0.13173	0.08451
268.4	0.23383	0.18796	0.15756	0.13173	0.08451
268.6	0.23383	0.18796	0.15756	0.13173	0.08451
268.8	0.23383	0.18796	0.15755	0.13173	0.08451
269	0.23383	0.18796	0.15755	0.13173	0.08451
269.2	0.23383	0.18796	0.15755	0.13173	0.08451
269.4	0.23383	0.18796	0.15755	0.13173	0.08451
269.6	0.23383	0.18796	0.15755	0.13173	0.08451
269.8	0.23383	0.18796	0.15755	0.13173	0.08451
270	0.23383	0.18796	0.15755	0.13173	0.08451
270.2	0.23382	0.18796	0.15755	0.13173	0.08451
270.4	0.23382	0.18796	0.15755	0.13173	0.08451
270.6	0.23382	0.18796	0.15755	0.13173	0.08451
270.8	0.23382	0.18796	0.15755	0.13173	0.08451
271	0.23382	0.18796	0.15755	0.13173	0.08451
271.2	0.23382	0.18796	0.15755	0.13173	0.08451
271.4	0.23382	0.18796	0.15755	0.13173	0.08451
271.6	0.23382	0.18796	0.15755	0.13173	0.08451
271.8	0.23382	0.18796	0.15755	0.13173	0.08451
272	0.23382	0.18796	0.15755	0.13173	0.08451
272.2	0.23382	0.18796	0.15755	0.13173	0.08451
272.4	0.23382	0.18796	0.15755	0.13173	0.08451
272.6	0.23382	0.18796	0.15755	0.13173	0.08451
272.8	0.23382	0.18796	0.15755	0.13173	0.08451
273	0.23382	0.18796	0.15755	0.13173	0.08451
273.2	0.23382	0.18796	0.15755	0.13173	0.08451
273.4	0.23382	0.18796	0.15755	0.13173	0.08451
273.6	0.23382	0.18796	0.15755	0.13173	0.08451
273.8	0.23382	0.18796	0.15755	0.13173	0.08451
274	0.23382	0.18796	0.15755	0.13173	0.08451
274.2	0.23382	0.18796	0.15755	0.13173	0.08451
274.4	0.23382	0.18796	0.15755	0.13173	0.08451
274.6	0.23382	0.18796	0.15755	0.13173	0.08451
274.8	0.23382	0.18796	0.15755	0.13173	0.08451
275	0.23382	0.18796	0.15755	0.13173	0.08451
275.2	0.23382	0.18796	0.15755	0.13173	0.08451
275.4	0.23382	0.18796	0.15755	0.13173	0.08451
275.6	0.23382	0.18796	0.15755	0.13173	0.08451
275.8	0.23382	0.18796	0.15755	0.13173	0.08451
276	0.23382	0.18796	0.15755	0.13173	0.08451
276.2	0.23382	0.18796	0.15755	0.13173	0.08451
276.4	0.23382	0.18796	0.15755	0.13173	0.08451
276.6	0.23382	0.18796	0.15755	0.13173	0.08451
276.8	0.23382	0.18796	0.15755	0.13173	0.08451
277	0.23382	0.18796	0.15755	0.13173	0.08451
277.2	0.23382	0.18796	0.15755	0.13173	0.08451
277.4	0.23382	0.18796	0.15755	0.13173	0.08451
277.6	0.23382	0.18796	0.15755	0.13173	0.08451
277.8	0.23382	0.18796	0.15755	0.13173	0.08451
278	0.23382	0.18796	0.15755	0.13173	0.08451
278.2	0.23382	0.18796	0.15755	0.13173	0.08451
278.4	0.23382	0.18796	0.15755	0.13173	0.08451
278.6	0.23382	0.18796	0.15755	0.13173	0.08451
278.8	0.23382	0.18796	0.15755	0.13173	0.08451
279	0.23382	0.18796	0.15755	0.13173	0.08451
279.2	0.23382	0.18796	0.15755	0.13173	0.08451
279.4	0.23382	0.18796	0.15755	0.13173	0.08451
279.6	0.23382	0.18796	0.15755	0.13173	0.08451
279.8	0.23382	0.18796	0.15755	0.13173	0.08451
280	0.23382	0.18796	0.15755	0.13173	0.08451
280.2	0.23382	0.18796	0.15755	0.13173	0.08451
280.4	0.23382	0.18796	0.15755	0.13173	0.08451
280.6	0.23382	0.18796	0.15755	0.13173	0.08451
280.8	0.23382	0.18795	0.15755	0.13173	0.08451
281	0.23382	0.18795	0.15755	0.13173	0.08451
281.2	0.23381	0.18795	0.15755	0.13173	0.08451
281.4	0.23381	0.18795	0.15755	0.13173	0.08451
281.6	0.23381	0.18795	0.15755	0.13173	0.08451
281.8	0.23381	0.18795	0.15755	0.13173	0.08451
282	0.23381	0.18795	0.15755	0.13173	0.08451
282.2	0.23381	0.18795	0.15755	0.13173	0.08451
282.4	0.23381	0.18795	0.15755	0.13173	0.08451
282.6	0.23381	0.18795	0.15755	0.13173	0.08451
282.8	0.23381	0.18795	0.15755	0.13173	0.08451
283	0.23381	0.18795	0.15755	0.13173	0.08451
283.2	0.23381	0.18795	0.15755	0.13173	0.08451
283.4	0.23381	0.18795	0.15755	0.13173	0.08451
283.6	0.23381	0.18795	0.15755	0.13173	0.08451
283.8	0.23381	0.18795	0.15755	0.13173	0.08451
284	0.23381	0.18795	0.15755	0.13173	0.08451
284.2	0.23381	0.18795	0.15755	0.13173	0.08451
284.4	0.23381	0.18795	0.15755	0.13173	0.08451
284.6	0.23381	0.18795	0.15755	0.13173	0.08451
284.8	0.23381	0.18795	0.15755	0.13173	0.08451
285	0.23381	0.18795	0.15755	0.13173	0.08451
285.2	0.23381	0.18795	0.15754	0.13173	0.08451
285.4	0.23381	0.18795	0.15754	0.13173	0.08451
285.6	0.23381	0.18795	0.15754	0.13173	0.08451
285.8	0.23381	0.18795	0.15754	0.13173	0.08451
286	0.23381	0.18795	0.15754	0.13173	0.08451
286.2	0.23381	0.18795	0.15754	0.13173	0.08451
286.4	0.23381	0.18795	0.15754	0.13173	0.08451
286.6	0.23381	0.18795	0.15754	0.13173	0.08451
286.8	0.23381	0.18795	0.15754	0.13172	0.08451
287	0.23381	0.18795	0.15754	0.13172	0.08451
287.2	0.23381	0.18795	0.15754	0.13172	0.08451
287.4	0.23381	0.18795	0.15754	0.13172	0.08451
287.6	0.23381	0.18795	0.15754	0.13172	0.08451
287.8	0.23381	0.18795	0.15754	0.13172	0.08451
288	0.23381	0.18795	0.15754	0.13172	0.08451
288.2	0.23381	0.18795	0.15754	0.13172	0.08451
288.4	0.23381	0.18795	0.15754	0.13172	0.08451
288.6	0.23381	0.18795	0.15754	0.13172	0.08451
288.8	0.23381	0.18795	0.15754	0.13172	0.08451
289	0.23381	0.18795	0.15754	0.13172	0.08451
289.2	0.23381	0.18795	0.15754	0.13172	0.08451
289.4	0.23381	0.18795	0.15754	0.13172	0.08451
289.6	0.23381	0.18795	0.15754	0.13172	0.08451
289.8	0.23381	0.18795	0.15754	0.13172	0.08451
290	0.23381	0.18795	0.15754	0.13172	0.08451
290.2	0.23381	0.18795	0.15754	0.13172	0.08451
290.4	0.23381	0.18795	0.15754	0.13172	0.08451
290.6	0.23381	0.18795	0.15754	0.13172	0.0845
290.8	0.23381	0.18795	0.15754	0.13172	0.0845
291	0.23381	0.18795	0.15754	0.13172	0.0845
291.2	0.23381	0.18795	0.15754	0.13172	0.0845
291.4	0.23381	0.18795	0.15754	0.13172	0.0845
291.6	0.23381	0.18795	0.15754	0.13172	0.0845
291.8	0.23381	0.18795	0.15754	0.13172	0.0845
292	0.23381	0.18795	0.15754	0.13172	0.0845
292.2	0.2338	0.18795	0.15754	0.13172	0.0845
292.4	0.2338	0.18795	0.15754	0.13172	0.0845
292.6	0.2338	0.18795	0.15754	0.13172	0.0845
292.8	0.2338	0.18795	0.15754	0.13172	0.0845
293	0.2338	0.18795	0.15754	0.13172	0.0845
293.2	0.2338	0.18795	0.15754	0.13172	0.0845
293.4	0.2338	0.18795	0.15754	0.13172	0.0845
293.6	0.2338	0.18795	0.15754	0.13172	0.0845
293.8	0.2338	0.18795	0.15754	0.13172	0.0845
294	0.2338	0.18795	0.15754	0.13172	0.0845
294.2	0.2338	0.18795	0.15754	0.13172	0.0845
294.4	0.2338	0.18795	0.15754	0.13172	0.0845
294.6	0.2338	0.18794	0.15754	0.13172	0.0845
294.8	0.2338	0.18794	0.15754	0.13172	0.0845
295	0.2338	0.18794	0.15754	0.13172	0.0845
295.2	0.2338	0.18794	0.15754	0.13172	0.0845
295.4	0.2338	0.18794	0.15754	0.13172	0.0845
295.6	0.2338	0.18794	0.15754	0.13172	0.0845
295.8	0.2338	0.18794	0.15754	0.13172	0.0845
296	0.2338	0.18794	0.15754	0.13172	0.0845
296.2	0.2338	0.18794	0.15754	0.13172	0.0845
296.4	0.2338	0.18794	0.15754	0.13172	0.0845
296.6	0.2338	0.18794	0.15754	0.13172	0.0845
296.8	0.2338	0.18794	0.15754	0.13172	0.0845
297	0.2338	0.18794	0.15754	0.13172	0.0845
297.2	0.2338	0.18794	0.15754	0.13172	0.0845
297.4	0.2338	0.18794	0.15754	0.13172	0.0845
297.6	0.2338	0.18794	0.15754	0.13172	0.0845
297.8	0.2338	0.18794	0.15754	0.13172	0.0845
298	0.2338	0.18794	0.15754	0.13172	0.0845
298.2	0.2338	0.18794	0.15754	0.13172	0.0845
298.4	0.2338	0.18794	0.15754	0.13172	0.0845
298.6	0.2338	0.18794	0.15754	0.13172	0.0845
298.8	0.2338	0.18794	0.15754	0.13172	0.0845
299	0.2338	0.18794	0.15754	0.13172	0.0845
299.2	0.2338	0.18794	0.15754	0.13172	0.0845
299.4	0.2338	0.18794	0.15754	0.13172	0.0845
299.6	0.2338	0.18794	0.15754	0.13172	0.0845
299.8	0.2338	0.18794	0.15754	0.13172	0.0845
300	0.2338	0.18794	0.15754	0.13172	0.0845
300.2	0.2338	0.18794	0.15754	0.13172	0.0845
300.4	0.2338	0.18794	0.15754	0.13172	0.0845
300.6	0.2338	0.18794	0.15754	0.13172	0.0845
300.8	0.2338	0.18794	0.15754	0.13172	0.0845
301	0.2338	0.18794	0.15754	0.13172	0.0845
301.2	0.2338	0.18794	0.15754	0.13172	0.0845
301.4	0.2338	0.18794	0.15754	0.13172	0.0845
301.6	0.2338	0.18794	0.15753	0.13172	0.0845
301.8	0.2338	0.18794	0.15753	0.13172	0.0845
302	0.2338	0.18794	0.15753	0.13172	0.0845
302.2	0.2338	0.18794	0.15753	0.13172	0.0845
302.4	0.2338	0.18794	0.15753	0.13172	0.0845
302.6	0.2338	0.18794	0.15753	0.13172	0.0845
302.8	0.2338	0.18794	0.15753	0.13172	0.0845
303	0.2338	0.18794	0.15753	0.13172	0.0845
303.2	0.2338	0.18794	0.15753	0.13172	0.0845
303.4	0.23379	0.18794	0.15753	0.13172	0.0845
303.6	0.23379	0.18794	0.15753	0.13172	0.0845
303.8	0.23379	0.18794	0.15753	0.13172	0.0845
304	0.23379	0.18794	0.15753	0.13172	0.0845
304.2	0.23379	0.18794	0.15753	0.13172	0.0845
304.4	0.23379	0.18794	0.15753	0.13172	0.0845
304.6	0.23379	0.18794	0.15753	0.13172	0.0845
304.8	0.23379	0.18794	0.15753	0.13172	0.0845
305	0.23379	0.18794	0.15753	0.13172	0.0845
305.2	0.23379	0.18794	0.15753	0.13172	0.0845
305.4	0.23379	0.18794	0.15753	0.13172	0.0845
305.6	0.23379	0.18794	0.15753	0.13172	0.0845
305.8	0.23379	0.18794	0.15753	0.13172	0.0845
306	0.23379	0.18794	0.15753	0.13172	0.0845
306.2	0.23379	0.18794	0.15753	0.13172	0.0845
306.4	0.23379	0.18794	0.15753	0.13171	0.0845
306.6	0.23379	0.18794	0.15753	0.13171	0.0845
306.8	0.23379	0.18794	0.15753	0.13171	0.0845
307	0.23379	0.18794	0.15753	0.13171	0.0845
307.2	0.23379	0.18794	0.15753	0.13171	0.0845
307.4	0.23379	0.18794	0.15753	0.13171	0.0845
307.6	0.23379	0.18794	0.15753	0.13171	0.0845
307.8	0.23379	0.18794	0.15753	0.13171	0.0845
308	0.23379	0.18794	0.15753	0.13171	0.0845
308.2	0.23379	0.18794	0.15753	0.13171	0.0845
308.4	0.23379	0.18793	0.15753	0.13171	0.0845
308.6	0.23379	0.18793	0.15753	0.13171	0.0845
308.8	0.23379	0.18793	0.15753	0.13171	0.0845
309	0.23379	0.18793	0.15753	0.13171	0.0845
309.2	0.23379	0.18793	0.15753	0.13171	0.0845
309.4	0.23379	0.18793	0.15753	0.13171	0.0845
309.6	0.23379	0.18793	0.15753	0.13171	0.0845
309.8	0.23379	0.18793	0.15753	0.13171	0.0845
310	0.23379	0.18793	0.15753	0.13171	0.0845
310.2	0.23379	0.18793	0.15753	0.13171	0.0845
310.4	0.23379	0.18793	0.15753	0.13171	0.0845
310.6	0.23379	0.18793	0.15753	0.13171	0.0845
310.8	0.23379	0.18793	0.15753	0.13171	0.0845
311	0.23379	0.18793	0.15753	0.13171	0.0845
311.2	0.23379	0.18793	0.15753	0.13171	0.0845
311.4	0.23379	0.18793	0.15753	0.13171	0.0845
311.6	0.23379	0.18793	0.15753	0.13171	0.0845
311.8	0.23379	0.18793	0.15753	0.13171	0.0845
312	0.23379	0.18793	0.15753	0.13171	0.0845
312.2	0.23379	0.18793	0.15753	0.13171	0.0845
312.4	0.23379	0.18793	0.15753	0.13171	0.0845
312.6	0.23379	0.18793	0.15753	0.13171	0.0845
312.8	0.23379	0.18793	0.15753	0.13171	0.0845
313	0.23379	0.18793	0.15753	0.13171	0.0845
313.2	0.23379	0.18793	0.15753	0.13171	0.0845
313.4	0.23379	0.18793	0.15753	0.13171	0.0845
313.6	0.23379	0.18793	0.15753	0.13171	0.0845
313.8	0.23379	0.18793	0.15753	0.13171	0.0845
314	0.23379	0.18793	0.15753	0.13171	0.0845
314.2	0.23379	0.18793	0.15753	0.13171	0.0845
314.4	0.23378	0.18793	0.15753	0.13171	0.0845
314.6	0.23378	0.18793	0.15753	0.13171	0.0845
314.8	0.23378	0.18793	0.15753	0.13171	0.0845
315	0.23378	0.18793	0.15753	0.13171	0.0845
315.2	0.23378	0.18793	0.15753	0.13171	0.0845
315.4	0.23378	0.18793	0.15753	0.13171	0.0845
315.6	0.23378	0.18793	0.15753	0.13171	0.0845
315.8	0.23378	0.18793	0.15753	0.13171	0.0845
316	0.23378	0.18793	0.15753	0.13171	0.0845
316.2	0.23378	0.18793	0.15753	0.13171	0.0845
316.4	0.23378	0.18793	0.15753	0.13171	0.0845
316.6	0.23378	0.18793	0.15753	0.13171	0.0845
316.8	0.23378	0.18793	0.15753	0.13171	0.0845
317	0.23378	0.18793	0.15753	0.13171	0.0845
317.2	0.23378	0.18793	0.15753	0.13171	0.0845
317.4	0.23378	0.18793	0.15753	0.13171	0.0845
317.6	0.23378	0.18793	0.15753	0.13171	0.0845
317.8	0.23378	0.18793	0.15753	0.13171	0.0845
318	0.23378	0.18793	0.15752	0.13171	0.0845
318.2	0.23378	0.18793	0.15752	0.13171	0.0845
318.4	0.23378	0.18793	0.15752	0.13171	0.0845
318.6	0.23378	0.18793	0.15752	0.13171	0.0845
318.8	0.23378	0.18793	0.15752	0.13171	0.0845
319	0.23378	0.18793	0.15752	0.13171	0.0845
319.2	0.23378	0.18793	0.15752	0.13171	0.0845
319.4	0.23378	0.18793	0.15752	0.13171	0.0845
319.6	0.23378	0.18793	0.15752	0.13171	0.0845
319.8	0.23378	0.18793	0.15752	0.13171	0.0845
320	0.23378	0.18793	0.15752	0.13171	0.0845
320.2	0.23378	0.18793	0.15752	0.13171	0.0845
320.4	0.23378	0.18793	0.15752	0.13171	0.0845
320.6	0.23378	0.18793	0.15752	0.13171	0.0845
320.8	0.23378	0.18793	0.15752	0.13171	0.0845
321	0.23378	0.18793	0.15752	0.13171	0.0845
321.2	0.23378	0.18793	0.15752	0.13171	0.08449
321.4	0.23378	0.18793	0.15752	0.13171	0.08449
321.6	0.23378	0.18793	0.15752	0.13171	0.08449
321.8	0.23378	0.18793	0.15752	0.13171	0.08449
322	0.23378	0.18792	0.15752	0.13171	0.08449
322.2	0.23378	0.18792	0.15752	0.13171	0.08449
322.4	0.23378	0.18792	0.15752	0.13171	0.08449
322.6	0.23378	0.18792	0.15752	0.13171	0.08449
322.8	0.23378	0.18792	0.15752	0.13171	0.08449
323	0.23378	0.18792	0.15752	0.13171	0.08449
323.2	0.23378	0.18792	0.15752	0.13171	0.08449
323.4	0.23378	0.18792	0.15752	0.13171	0.08449
323.6	0.23378	0.18792	0.15752	0.13171	0.08449
323.8	0.23378	0.18792	0.15752	0.13171	0.08449
324	0.23378	0.18792	0.15752	0.13171	0.08449
324.2	0.23378	0.18792	0.15752	0.13171	0.08449
324.4	0.23378	0.18792	0.15752	0.13171	0.08449
324.6	0.23378	0.18792	0.15752	0.13171	0.08449
324.8	0.23378	0.18792	0.15752	0.13171	0.08449
325	0.23378	0.18792	0.15752	0.13171	0.08449
325.2	0.23378	0.18792	0.15752	0.13171	0.08449
325.4	0.23377	0.18792	0.15752	0.13171	0.08449
325.6	0.23377	0.18792	0.15752	0.13171	0.08449
325.8	0.23377	0.18792	0.15752	0.13171	0.08449
326	0.23377	0.18792	0.15752	0.1317	0.08449
326.2	0.23377	0.18792	0.15752	0.1317	0.08449
326.4	0.23377	0.18792	0.15752	0.1317	0.08449
326.6	0.23377	0.18792	0.15752	0.1317	0.08449
326.8	0.23377	0.18792	0.15752	0.1317	0.08449
327	0.23377	0.18792	0.15752	0.1317	0.08449
327.2	0.23377	0.18792	0.15752	0.1317	0.08449
327.4	0.23377	0.18792	0.15752	0.1317	0.08449
327.6	0.23377	0.18792	0.15752	0.1317	0.08449
327.8	0.23377	0.18792	0.15752	0.1317	0.08449
328	0.23377	0.18792	0.15752	0.1317	0.08449
328.2	0.23377	0.18792	0.15752	0.1317	0.08449
328.4	0.23377	0.18792	0.15752	0.1317	0.08449
328.6	0.23377	0.18792	0.15752	0.1317	0.08449
328.8	0.23377	0.18792	0.15752	0.1317	0.08449
329	0.23377	0.18792	0.15752	0.1317	0.08449
329.2	0.23377	0.18792	0.15752	0.1317	0.08449
329.4	0.23377	0.18792	0.15752	0.1317	0.08449
329.6	0.23377	0.18792	0.15752	0.1317	0.08449
329.8	0.23377	0.18792	0.15752	0.1317	0.08449
330	0.23377	0.18792	0.15752	0.1317	0.08449
330.2	0.23377	0.18792	0.15752	0.1317	0.08449
330.4	0.23377	0.18792	0.15752	0.1317	0.08449
330.6	0.23377	0.18792	0.15752	0.1317	0.08449
330.8	0.23377	0.18792	0.15752	0.1317	0.08449
331	0.23377	0.18792	0.15752	0.1317	0.08449
331.2	0.23377	0.18792	0.15752	0.1317	0.08449
331.4	0.23377	0.18792	0.15752	0.1317	0.08449
331.6	0.23377	0.18792	0.15752	0.1317	0.08449
331.8	0.23377	0.18792	0.15752	0.1317	0.08449
332	0.23377	0.18792	0.15752	0.1317	0.08449
332.2	0.23377	0.18792	0.15752	0.1317	0.08449
332.4	0.23377	0.18792	0.15752	0.1317	0.08449
332.6	0.23377	0.18792	0.15752	0.1317	0.08449
332.8	0.23377	0.18792	0.15752	0.1317	0.08449
333	0.23377	0.18792	0.15752	0.1317	0.08449
333.2	0.23377	0.18792	0.15752	0.1317	0.08449
333.4	0.23377	0.18792	0.15752	0.1317	0.08449
333.6	0.23377	0.18792	0.15752	0.1317	0.08449
333.8	0.23377	0.18792	0.15752	0.1317	0.08449
334	0.23377	0.18792	0.15752	0.1317	0.08449
334.2	0.23377	0.18792	0.15752	0.1317	0.08449
334.4	0.23377	0.18792	0.15751	0.1317	0.08449
334.6	0.23377	0.18792	0.15751	0.1317	0.08449
334.8	0.23377	0.18792	0.15751	0.1317	0.08449
335	0.23377	0.18792	0.15751	0.1317	0.08449
335.2	0.23377	0.18792	0.15751	0.1317	0.08449
335.4	0.23377	0.18792	0.15751	0.1317	0.08449
335.6	0.23377	0.18792	0.15751	0.1317	0.08449
335.8	0.23377	0.18791	0.15751	0.1317	0.08449
336	0.23377	0.18791	0.15751	0.1317	0.08449
336.2	0.23377	0.18791	0.15751	0.1317	0.08449
336.4	0.23376	0.18791	0.15751	0.1317	0.08449
336.6	0.23376	0.18791	0.15751	0.1317	0.08449
336.8	0.23376	0.18791	0.15751	0.1317	0.08449
337	0.23376	0.18791	0.15751	0.1317	0.08449
337.2	0.23376	0.18791	0.15751	0.1317	0.08449
337.4	0.23376	0.18791	0.15751	0.1317	0.08449
337.6	0.23376	0.18791	0.15751	0.1317	0.08449
337.8	0.23376	0.18791	0.15751	0.1317	0.08449
338	0.23376	0.18791	0.15751	0.1317	0.08449
338.2	0.23376	0.18791	0.15751	0.1317	0.08449
338.4	0.23376	0.18791	0.15751	0.1317	0.08449
338.6	0.23376	0.18791	0.15751	0.1317	0.08449
338.8	0.23376	0.18791	0.15751	0.1317	0.08449
339	0.23376	0.18791	0.15751	0.1317	0.08449
339.2	0.23376	0.18791	0.15751	0.1317	0.08449
339.4	0.23376	0.18791	0.15751	0.1317	0.08449
339.6	0.23376	0.18791	0.15751	0.1317	0.08449
339.8	0.23376	0.18791	0.15751	0.1317	0.08449
340	0.23376	0.18791	0.15751	0.1317	0.08449
340.2	0.23376	0.18791	0.15751	0.1317	0.08449
340.4	0.23376	0.18791	0.15751	0.1317	0.08449
340.6	0.23376	0.18791	0.15751	0.1317	0.08449
340.8	0.23376	0.18791	0.15751	0.1317	0.08449
341	0.23376	0.18791	0.15751	0.1317	0.08449
341.2	0.23376	0.18791	0.15751	0.1317	0.08449
341.4	0.23376	0.18791	0.15751	0.1317	0.08449
341.6	0.23376	0.18791	0.15751	0.1317	0.08449
341.8	0.23376	0.18791	0.15751	0.1317	0.08449
342	0.23376	0.18791	0.15751	0.1317	0.08449
342.2	0.23376	0.18791	0.15751	0.1317	0.08449
342.4	0.23376	0.18791	0.15751	0.1317	0.08449
342.6	0.23376	0.18791	0.15751	0.1317	0.08449
342.8	0.23376	0.18791	0.15751	0.1317	0.08449
343	0.23376	0.18791	0.15751	0.1317	0.08449
343.2	0.23376	0.18791	0.15751	0.1317	0.08449
343.4	0.23376	0.18791	0.15751	0.1317	0.08449
343.6	0.23376	0.18791	0.15751	0.1317	0.08449
343.8	0.23376	0.18791	0.15751	0.1317	0.08449
344	0.23376	0.18791	0.15751	0.1317	0.08449
344.2	0.23376	0.18791	0.15751	0.1317	0.08449
344.4	0.23376	0.18791	0.15751	0.1317	0.08449
344.6	0.23376	0.18791	0.15751	0.1317	0.08449
344.8	0.23376	0.18791	0.15751	0.1317	0.08449
345	0.23376	0.18791	0.15751	0.1317	0.08449
345.2	0.23376	0.18791	0.15751	0.1317	0.08449
345.4	0.23376	0.18791	0.15751	0.1317	0.08449
345.6	0.23376	0.18791	0.15751	0.13169	0.08449
345.8	0.23376	0.18791	0.15751	0.13169	0.08449
346	0.23376	0.18791	0.15751	0.13169	0.08449
346.2	0.23376	0.18791	0.15751	0.13169	0.08449
346.4	0.23376	0.18791	0.15751	0.13169	0.08449
346.6	0.23376	0.18791	0.15751	0.13169	0.08449
346.8	0.23376	0.18791	0.15751	0.13169	0.08449
347	0.23376	0.18791	0.15751	0.13169	0.08449
347.2	0.23376	0.18791	0.15751	0.13169	0.08449
347.4	0.23376	0.18791	0.15751	0.13169	0.08449
347.6	0.23375	0.18791	0.15751	0.13169	0.08449
347.8	0.23375	0.18791	0.15751	0.13169	0.08449
348	0.23375	0.18791	0.15751	0.13169	0.08449
348.2	0.23375	0.18791	0.15751	0.13169	0.08449
348.4	0.23375	0.18791	0.15751	0.13169	0.08449
348.6	0.23375	0.18791	0.15751	0.13169	0.08449
348.8	0.23375	0.18791	0.15751	0.13169	0.08449
349	0.23375	0.18791	0.15751	0.13169	0.08449
349.2	0.23375	0.18791	0.15751	0.13169	0.08449
349.4	0.23375	0.18791	0.15751	0.13169	0.08449
349.6	0.23375	0.1879	0.15751	0.13169	0.08449
349.8	0.23375	0.1879	0.15751	0.13169	0.08449
350	0.23375	0.1879	0.15751	0.13169	0.08449
350.2	0.23375	0.1879	0.15751	0.13169	0.08449
350.4	0.23375	0.1879	0.15751	0.13169	0.08449
350.6	0.23375	0.1879	0.15751	0.13169	0.08449
350.8	0.23375	0.1879	0.1575	0.13169	0.08449
351	0.23375	0.1879	0.1575	0.13169	0.08449
351.2	0.23375	0.1879	0.1575	0.13169	0.08449
351.4	0.23375	0.1879	0.1575	0.13169	0.08449
351.6	0.23375	0.1879	0.1575	0.13169	0.08449
351.8	0.23375	0.1879	0.1575	0.13169	0.08448
352	0.23375	0.1879	0.1575	0.13169	0.08448
352.2	0.23375	0.1879	0.1575	0.13169	0.08448
352.4	0.23375	0.1879	0.1575	0.13169	0.08448
352.6	0.23375	0.1879	0.1575	0.13169	0.08448
352.8	0.23375	0.1879	0.1575	0.13169	0.08448
353	0.23375	0.1879	0.1575	0.13169	0.08448
353.2	0.23375	0.1879	0.1575	0.13169	0.08448
353.4	0.23375	0.1879	0.1575	0.13169	0.08448
353.6	0.23375	0.1879	0.1575	0.13169	0.08448
353.8	0.23375	0.1879	0.1575	0.13169	0.08448
354	0.23375	0.1879	0.1575	0.13169	0.08448
354.2	0.23375	0.1879	0.1575	0.13169	0.08448
354.4	0.23375	0.1879	0.1575	0.13169	0.08448
354.6	0.23375	0.1879	0.1575	0.13169	0.08448
354.8	0.23375	0.1879	0.1575	0.13169	0.08448
355	0.23375	0.1879	0.1575	0.13169	0.08448
355.2	0.23375	0.1879	0.1575	0.13169	0.08448
355.4	0.23375	0.1879	0.1575	0.13169	0.08448
355.6	0.23375	0.1879	0.1575	0.13169	0.08448
355.8	0.23375	0.1879	0.1575	0.13169	0.08448
356	0.23375	0.1879	0.1575	0.13169	0.08448
356.2	0.23375	0.1879	0.1575	0.13169	0.08448
356.4	0.23375	0.1879	0.1575	0.13169	0.08448
356.6	0.23375	0.1879	0.1575	0.13169	0.08448
356.8	0.23375	0.1879	0.1575	0.13169	0.08448
357	0.23375	0.1879	0.1575	0.13169	0.08448
357.2	0.23375	0.1879	0.1575	0.13169	0.08448
357.4	0.23375	0.1879	0.1575	0.13169	0.08448
357.6	0.23375	0.1879	0.1575	0.13169	0.08448
357.8	0.23375	0.1879	0.1575	0.13169	0.08448
358	0.23375	0.1879	0.1575	0.13169	0.08448
358.2	0.23375	0.1879	0.1575	0.13169	0.08448
358.4	0.23375	0.1879	0.1575	0.13169	0.08448
358.6	0.23374	0.1879	0.1575	0.13169	0.08448
358.8	0.23374	0.1879	0.1575	0.13169	0.08448
359	0.23374	0.1879	0.1575	0.13169	0.08448
359.2	0.23374	0.1879	0.1575	0.13169	0.08448
359.4	0.23374	0.1879	0.1575	0.13169	0.08448
359.6	0.23374	0.1879	0.1575	0.13169	0.08448
359.8	0.23374	0.1879	0.1575	0.13169	0.08448
360	0.23374	0.1879	0.1575	0.13169	0.08448
360.2	0.23374	0.1879	0.1575	0.13169	0.08448
360.4	0.23374	0.1879	0.1575	0.13169	0.08448
360.6	0.23374	0.1879	0.1575	0.13169	0.08448
360.8	0.23374	0.1879	0.1575	0.13169	0.08448
361	0.23374	0.1879	0.1575	0.13169	0.08448
361.2	0.23374	0.1879	0.1575	0.13169	0.08448
361.4	0.23374	0.1879	0.1575	0.13169	0.08448
361.6	0.23374	0.1879	0.1575	0.13169	0.08448
361.8	0.23374	0.1879	0.1575	0.13169	0.08448
362	0.23374	0.1879	0.1575	0.13169	0.08448
362.2	0.23374	0.1879	0.1575	0.13169	0.08448
362.4	0.23374	0.1879	0.1575	0.13169	0.08448
362.6	0.23374	0.1879	0.1575	0.13169	0.08448
362.8	0.23374	0.1879	0.1575	0.13169	0.08448
363	0.23374	0.1879	0.1575	0.13169	0.08448
363.2	0.23374	0.1879	0.1575	0.13169	0.08448
363.4	0.23374	0.18789	0.1575	0.13169	0.08448
363.6	0.23374	0.18789	0.1575	0.13169	0.08448
363.8	0.23374	0.18789	0.1575	0.13169	0.08448
364	0.23374	0.18789	0.1575	0.13169	0.08448
364.2	0.23374	0.18789	0.1575	0.13169	0.08448
364.4	0.23374	0.18789	0.1575	0.13169	0.08448
364.6	0.23374	0.18789	0.1575	0.13169	0.08448
364.8	0.23374	0.18789	0.1575	0.13169	0.08448
365	0.23374	0.18789	0.1575	0.13169	0.08448
365.2	0.23374	0.18789	0.1575	0.13168	0.08448
365.4	0.23374	0.18789	0.1575	0.13168	0.08448
365.6	0.23374	0.18789	0.1575	0.13168	0.08448
365.8	0.23374	0.18789	0.1575	0.13168	0.08448
366	0.23374	0.18789	0.1575	0.13168	0.08448
366.2	0.23374	0.18789	0.1575	0.13168	0.08448
366.4	0.23374	0.18789	0.1575	0.13168	0.08448
366.6	0.23374	0.18789	0.1575	0.13168	0.08448
366.8	0.23374	0.18789	0.1575	0.13168	0.08448
367	0.23374	0.18789	0.1575	0.13168	0.08448
367.2	0.23374	0.18789	0.15749	0.13168	0.08448
367.4	0.23374	0.18789	0.15749	0.13168	0.08448
367.6	0.23374	0.18789	0.15749	0.13168	0.08448
367.8	0.23374	0.18789	0.15749	0.13168	0.08448
368	0.23374	0.18789	0.15749	0.13168	0.08448
368.2	0.23374	0.18789	0.15749	0.13168	0.08448
368.4	0.23374	0.18789	0.15749	0.13168	0.08448
368.6	0.23374	0.18789	0.15749	0.13168	0.08448
368.8	0.23374	0.18789	0.15749	0.13168	0.08448
369	0.23374	0.18789	0.15749	0.13168	0.08448
369.2	0.23374	0.18789	0.15749	0.13168	0.08448
369.4	0.23374	0.18789	0.15749	0.13168	0.08448
369.6	0.23373	0.18789	0.15749	0.13168	0.08448
369.8	0.23373	0.18789	0.15749	0.13168	0.08448
370	0.23373	0.18789	0.15749	0.13168	0.08448
370.2	0.23373	0.18789	0.15749	0.13168	0.08448
370.4	0.23373	0.18789	0.15749	0.13168	0.08448
370.6	0.23373	0.18789	0.15749	0.13168	0.08448
370.8	0.23373	0.18789	0.15749	0.13168	0.08448
371	0.23373	0.18789	0.15749	0.13168	0.08448
371.2	0.23373	0.18789	0.15749	0.13168	0.08448
371.4	0.23373	0.18789	0.15749	0.13168	0.08448
371.6	0.23373	0.18789	0.15749	0.13168	0.08448
371.8	0.23373	0.18789	0.15749	0.13168	0.08448
372	0.23373	0.18789	0.15749	0.13168	0.08448
372.2	0.23373	0.18789	0.15749	0.13168	0.08448
372.4	0.23373	0.18789	0.15749	0.13168	0.08448
372.6	0.23373	0.18789	0.15749	0.13168	0.08448
372.8	0.23373	0.18789	0.15749	0.13168	0.08448
373	0.23373	0.18789	0.15749	0.13168	0.08448
373.2	0.23373	0.18789	0.15749	0.13168	0.08448
373.4	0.23373	0.18789	0.15749	0.13168	0.08448
373.6	0.23373	0.18789	0.15749	0.13168	0.08448
373.8	0.23373	0.18789	0.15749	0.13168	0.08448
374	0.23373	0.18789	0.15749	0.13168	0.08448
374.2	0.23373	0.18789	0.15749	0.13168	0.08448
374.4	0.23373	0.18789	0.15749	0.13168	0.08448
374.6	0.23373	0.18789	0.15749	0.13168	0.08448
374.8	0.23373	0.18789	0.15749	0.13168	0.08448
375	0.23373	0.18789	0.15749	0.13168	0.08448
375.2	0.23373	0.18789	0.15749	0.13168	0.08448
375.4	0.23373	0.18789	0.15749	0.13168	0.08448
375.6	0.23373	0.18789	0.15749	0.13168	0.08448
375.8	0.23373	0.18789	0.15749	0.13168	0.08448
376	0.23373	0.18789	0.15749	0.13168	0.08448
376.2	0.23373	0.18789	0.15749	0.13168	0.08448
376.4	0.23373	0.18789	0.15749	0.13168	0.08448
376.6	0.23373	0.18789	0.15749	0.13168	0.08448
376.8	0.23373	0.18789	0.15749	0.13168	0.08448
377	0.23373	0.18789	0.15749	0.13168	0.08448
377.2	0.23373	0.18788	0.15749	0.13168	0.08448
377.4	0.23373	0.18788	0.15749	0.13168	0.08448
377.6	0.23373	0.18788	0.15749	0.13168	0.08448
377.8	0.23373	0.18788	0.15749	0.13168	0.08448
378	0.23373	0.18788	0.15749	0.13168	0.08448
378.2	0.23373	0.18788	0.15749	0.13168	0.08448
378.4	0.23373	0.18788	0.15749	0.13168	0.08448
378.6	0.23373	0.18788	0.15749	0.13168	0.08448
378.8	0.23373	0.18788	0.15749	0.13168	0.08448
379	0.23373	0.18788	0.15749	0.13168	0.08448
379.2	0.23373	0.18788	0.15749	0.13168	0.08448
379.4	0.23373	0.18788	0.15749	0.13168	0.08448
379.6	0.23373	0.18788	0.15749	0.13168	0.08448
379.8	0.23373	0.18788	0.15749	0.13168	0.08448
380	0.23373	0.18788	0.15749	0.13168	0.08448
380.2	0.23373	0.18788	0.15749	0.13168	0.08448
380.4	0.23373	0.18788	0.15749	0.13168	0.08448
380.6	0.23373	0.18788	0.15749	0.13168	0.08448
380.8	0.23372	0.18788	0.15749	0.13168	0.08448
381	0.23372	0.18788	0.15749	0.13168	0.08448
381.2	0.23372	0.18788	0.15749	0.13168	0.08448
381.4	0.23372	0.18788	0.15749	0.13168	0.08448
381.6	0.23372	0.18788	0.15749	0.13168	0.08448
381.8	0.23372	0.18788	0.15749	0.13168	0.08448
382	0.23372	0.18788	0.15749	0.13168	0.08448
382.2	0.23372	0.18788	0.15749	0.13168	0.08448
382.4	0.23372	0.18788	0.15749	0.13168	0.08447
382.6	0.23372	0.18788	0.15749	0.13168	0.08447
382.8	0.23372	0.18788	0.15749	0.13168	0.08447
383	0.23372	0.18788	0.15749	0.13168	0.08447
383.2	0.23372	0.18788	0.15749	0.13168	0.08447
383.4	0.23372	0.18788	0.15749	0.13168	0.08447
383.6	0.23372	0.18788	0.15748	0.13168	0.08447
383.8	0.23372	0.18788	0.15748	0.13168	0.08447
384	0.23372	0.18788	0.15748	0.13168	0.08447
384.2	0.23372	0.18788	0.15748	0.13168	0.08447
384.4	0.23372	0.18788	0.15748	0.13168	0.08447
384.6	0.23372	0.18788	0.15748	0.13168	0.08447
384.8	0.23372	0.18788	0.15748	0.13168	0.08447
385	0.23372	0.18788	0.15748	0.13167	0.08447
385.2	0.23372	0.18788	0.15748	0.13167	0.08447
385.4	0.23372	0.18788	0.15748	0.13167	0.08447
385.6	0.23372	0.18788	0.15748	0.13167	0.08447
385.8	0.23372	0.18788	0.15748	0.13167	0.08447
386	0.23372	0.18788	0.15748	0.13167	0.08447
386.2	0.23372	0.18788	0.15748	0.13167	0.08447
386.4	0.23372	0.18788	0.15748	0.13167	0.08447
386.6	0.23372	0.18788	0.15748	0.13167	0.08447
386.8	0.23372	0.18788	0.15748	0.13167	0.08447
387	0.23372	0.18788	0.15748	0.13167	0.08447
387.2	0.23372	0.18788	0.15748	0.13167	0.08447
387.4	0.23372	0.18788	0.15748	0.13167	0.08447
387.6	0.23372	0.18788	0.15748	0.13167	0.08447
387.8	0.23372	0.18788	0.15748	0.13167	0.08447
388	0.23372	0.18788	0.15748	0.13167	0.08447
388.2	0.23372	0.18788	0.15748	0.13167	0.08447
388.4	0.23372	0.18788	0.15748	0.13167	0.08447
388.6	0.23372	0.18788	0.15748	0.13167	0.08447
388.8	0.23372	0.18788	0.15748	0.13167	0.08447
389	0.23372	0.18788	0.15748	0.13167	0.08447
389.2	0.23372	0.18788	0.15748	0.13167	0.08447
389.4	0.23372	0.18788	0.15748	0.13167	0.08447
389.6	0.23372	0.18788	0.15748	0.13167	0.08447
389.8	0.23372	0.18788	0.15748	0.13167	0.08447
390	0.23372	0.18788	0.15748	0.13167	0.08447
390.2	0.23372	0.18788	0.15748	0.13167	0.08447
390.4	0.23372	0.18788	0.15748	0.13167	0.08447
390.6	0.23372	0.18788	0.15748	0.13167	0.08447
390.8	0.23372	0.18787	0.15748	0.13167	0.08447
391	0.23372	0.18787	0.15748	0.13167	0.08447
391.2	0.23372	0.18787	0.15748	0.13167	0.08447
391.4	0.23372	0.18787	0.15748	0.13167	0.08447
391.6	0.23372	0.18787	0.15748	0.13167	0.08447
391.8	0.23371	0.18787	0.15748	0.13167	0.08447
392	0.23371	0.18787	0.15748	0.13167	0.08447
392.2	0.23371	0.18787	0.15748	0.13167	0.08447
392.4	0.23371	0.18787	0.15748	0.13167	0.08447
392.6	0.23371	0.18787	0.15748	0.13167	0.08447
392.8	0.23371	0.18787	0.15748	0.13167	0.08447
393	0.23371	0.18787	0.15748	0.13167	0.08447
393.2	0.23371	0.18787	0.15748	0.13167	0.08447
393.4	0.23371	0.18787	0.15748	0.13167	0.08447
393.6	0.23371	0.18787	0.15748	0.13167	0.08447
393.8	0.23371	0.18787	0.15748	0.13167	0.08447
394	0.23371	0.18787	0.15748	0.13167	0.08447
394.2	0.23371	0.18787	0.15748	0.13167	0.08447
394.4	0.23371	0.18787	0.15748	0.13167	0.08447
394.6	0.23371	0.18787	0.15748	0.13167	0.08447
394.8	0.23371	0.18787	0.15748	0.13167	0.08447
395	0.23371	0.18787	0.15748	0.13167	0.08447
395.2	0.23371	0.18787	0.15748	0.13167	0.08447
395.4	0.23371	0.18787	0.15748	0.13167	0.08447
395.6	0.23371	0.18787	0.15748	0.13167	0.08447
395.8	0.23371	0.18787	0.15748	0.13167	0.08447
396	0.23371	0.18787	0.15748	0.13167	0.08447
396.2	0.23371	0.18787	0.15748	0.13167	0.08447
396.4	0.23371	0.18787	0.15748	0.13167	0.08447
396.6	0.23371	0.18787	0.15748	0.13167	0.08447
396.8	0.23371	0.18787	0.15748	0.13167	0.08447
397	0.23371	0.18787	0.15748	0.13167	0.08447
397.2	0.23371	0.18787	0.15748	0.13167	0.08447
397.4	0.23371	0.18787	0.15748	0.13167	0.08447
397.6	0.23371	0.18787	0.15748	0.13167	0.08447
397.8	0.23371	0.18787	0.15748	0.13167	0.08447
398	0.23371	0.18787	0.15748	0.13167	0.08447
398.2	0.23371	0.18787	0.15748	0.13167	0.08447
398.4	0.23371	0.18787	0.15748	0.13167	0.08447
398.6	0.23371	0.18787	0.15748	0.13167	0.08447
398.8	0.23371	0.18787	0.15748	0.13167	0.08447
399	0.23371	0.18787	0.15748	0.13167	0.08447
399.2	0.23371	0.18787	0.15748	0.13167	0.08447
[truncated: 108 more rows]

## Sheet: Figure 7
Figure 7d

## Sheet: Figure S1
Figure S1d
	Temperature (°C)	activity	activity	activity
	20	88.6	89.7	84.5
	30	92.8	94.1	95.2
	40	91.5	92.8	90.4
	50	61.7	65.3	62.4
	60	40.6	41.8	43.1
	70	19.1	17.9	18.4
	80	1.2	0.9	1.3
Figure S1e
	pH	activity	activity	activity
	2	11.3	10.6	9.8
	3	14.7	13.8	12.5
	4	38.6	38.1	40.2
	5	51.8	50.4	53.6
	6	82.7	85.4	83.6
	7	98.6	98.7	99.6
	8	96.5	95.4	97.2
	9	82.7	80.5	81.3
	10	40.3	41.5	42.8
	11	26.9	27.6	28.7
	12	10.6	12.5	10.8

## Sheet: Figure S2
Figure S2b
figure S2c

## Sheet: Figure S3
Figure S3b
	Time	B	N	T	H	M	L
	d	g	g	g	g	g	g
		Water (B)	Water (N)	Water (T)	Water (H)	Water (M)	Water (L)
	1	40.7062	36.8263	42.6856	37.4125	40.7369	39.7587
	1.5	--	--	--	--	--	--
	2	39.6163	37.7656	38.9969	37.8381	38.9919	39.565
	--	--	--	--	--	--	--
	3	45.6688	47.3113	43.0588	43.6194	48.3987	44.3725
	--	--	--	--	--	--	--
	4	42.5106	43.4525	41.5469	41.5438	48.7775	42.2769
	--	--	--	--	--	--	--
	5	40.5588	43.3975	40.09	41.0306	41.4631	40.8338
	Group name	Number	Sex
	Blank	16	male
	Saline	16	male
	rtPA	16	male
	snFPITE(H)	16	male
	snFPITE(M)	16	male
	snFPITE(L)	16	male
Figure S3c
	Time	B	N	T	H	M	L
	d	g	g	g	g	g	g
		Food (B)	Food (N)	Food (T)	Food (H)	Food (M)	Food (L)
	1	26.3281	25.5706	26.8125	25.39	27.2456	27.4256
	1.5	--	--	--	--	--	--
	2	29.3313	26.2206	26.7575	25.2269	26.8263	27.3125
	--	--	--	--	--	--	--
	3	41.9656	43.2413	42.0688	42.0825	45.485	44.2206
	--	--	--	--	--	--	--
	4	32.235	31.0575	31.6194	32.5425	33.3581	32.2469
	--	--	--	--	--	--	--
	5	39.3706	34.8413	37.4719	37.9281	36.8419	36.46
	Group name	Number	Sex
	Blank	16	male
	Saline	16	male
	rtPA	16	male
	snFPITE(H)	16	male
	snFPITE(M)	16	male
	snFPITE(L)	16	male
Figure S3d
	Samples	tail 1	tail 2	tail 3	tail 4	tail 5	tail 6	tail 7	tail 8	plate 1	plate 2	plate 3	plate 4	plate 5	plate 6	plate 7	plate 8
		bleeding	bleeding	bleeding	bleeding	bleeding	bleeding	bleeding	bleeding	coagulation	coagulation	coagulation	coagulation	coagulation	coagulation	coagulation	coagulation
	B	14	12	16	12	16	14	8	14	5	4	4	5	2	4	2	4
	N	9	16	8	15	12	15	13	20	3	4	4	4	7	3	3	4
	T	20	13	21	23	16	26	11	6	12	11	9	12	4	8	4	7
	H	15	14	13	14	15	12	16	19	4	3	8	5	9	9	9	11
	M	11	17	17	17	14	12	18	8	12	7	4	5	5	5	4	3
	L	12	11	10	6	15	21	15	21	4	2	2	11	8	2	6	2
	Group name	Number	Sex
	Blank	8	male
	Saline	8	male
	rtPA	8	male
	snFPITE(H)	8	male
	snFPITE(M)	8	male
	snFPITE(L)	8	male

## Sheet: Figure S6
Figure S6a
Figure S6b

[truncated: 5 more sheets: Figure S8, Figure S9, Figure S14, Figure S15, Table S2]
